# Supplementary material for: [N,N′-Bis(4-bromo­benzyl­idene)-2,2-di­methyl­propane-κ2 N,N′]iodidocopper(I)
Source: Acta Crystallogr Sect E Struct Rep Online. 2009 Feb 18;65(Pt 3):m289. doi: 10.1107/S1600536809005078 (PMC2968488; doi:10.1107/S1600536809005078)
Supplement: Supplementary file 1 [file e-65-0m289-sup1.cif]

##############################################################################
###                                                                        ###
###        Electronic paper (Acta Crystallographica Section E)             ###
###                                                                        ###
##############################################################################
#                                                                            #
# This CIF contains the data in a paper accepted for publication in Acta     #
# Crystallographica Section E. It conforms to the requirements of Notes      #
# for Authors for Section E, and has been peer reviewed under the auspices   #
# of the IUCr Commission on Journals.                                        #
#                                                                            #
# Full details of the Crystallographic Information File format               #
# are given in the paper "The Crystallographic Information File (CIF):       #
# a New Standard Archive File for Crystallography" by S. R. Hall, F. H.      #
# Allen and I. D. Brown [Acta Cryst. (1991), A47, 655-685].                  #
#                                                                            #
# The current version of the core CIF dictionary is obtainable from          #
# ftp://ftp.iucr.org/pub/cif_core.dic. The current version number is 2.4.    #
#                                                                            #
# Software is freely available for graphical display of the structure(s) in  #
# this CIF.  For information consult the CIF home page http://www.iucr.org/  #
# cif/home.html                                                              #
#                                                                            #
# This file may be used for bona fide research purposes within the           #
# scientific community so long as proper attribution is given to the journal # 
# article from which it was obtained.                                        #
#                                                                            #
##############################################################################
                                             
data_global
_audit_creation_method     'form.cif (version 2.0)'
_journal_data_validation_number     ?
_journal_date_recd_electronic     2009-01-21
_journal_date_accepted     2009-02-12
_journal_name_full     'Acta Crystallographica, Section E'
_journal_year     2009
_journal_volume     65
_journal_issue      3
_journal_page_first     m289
_journal_page_last     m289
_journal_paper_category     QM
_journal_coeditor_code     EZ2161
_publ_contact_author_name     'Professor Fun, Hoong-Kun'
_publ_contact_author_address
;
      X-ray Crystallography Unit
      School of Physics
      Universiti Sains Malaysia
      11800 USM, Penang
      Malaysia
;
_publ_contact_author_email     hkfun@usm.my
_publ_contact_author_fax     '6 04 6579150'
_publ_contact_author_phone     '6 04 6533652'
_publ_section_title
;\
[<i>N</i>,<i>N</i>'-Bis(4-bromobenzylidene)-2,2-dimethylpropane-\
\k^2^<i>N</i>,<i>N</i>']iodidocopper(I)
;
loop_
    _publ_author_name
    _publ_author_footnote
    _publ_author_address
    'Reza Kia' ?
;     X-ray Crystallography Unit
      School of Physics
      Universiti Sains Malaysia
      11800 USM, Penang
      Malaysia
;
    'Hoong-Kun Fun' ?
;     X-ray Crystallography Unit
      School of Physics
      Universiti Sains Malaysia
      11800 USM, Penang
      Malaysia
;
    'Hadi Kargar' ?
;
      Department of Chemistry,
      School of Science,
      Payame Noor University (PNU),
      Ardakan, Yazd,
      Iran
;
data_I
_audit_creation_method     SHELXL97
_chemical_name_systematic
;
[<i>N</i>,<i>N</i>'-Bis(4-bromobenzylidene)-2,2-dimethylpropane-
\k^2^<i>N</i>,<i>N</i>']iodidocopper(I)
;
_chemical_name_common
;
;
_chemical_formula_moiety     'C19 H20 Br2 Cu I N2'
_chemical_formula_sum     'C19 H20 Br2 Cu I N2'
_chemical_formula_iupac     '[Cu I (C19 H20 Br2 N2)]'
_chemical_formula_weight     626.63
_chemical_melting_point     ?
_symmetry_cell_setting     monoclinic
_symmetry_space_group_name_H-M     'C 2/m'
_symmetry_space_group_name_Hall     '-C 2y'
loop_
    _symmetry_equiv_pos_as_xyz
    'x, y, z'
    '-x, y, -z'
    'x+1/2, y+1/2, z'
    '-x+1/2, y+1/2, -z'
    '-x, -y, -z'
    'x, -y, z'
    '-x+1/2, -y+1/2, -z'
    'x+1/2, -y+1/2, z'
_cell_length_a     16.2224(15)
_cell_length_b     12.2807(12)
_cell_length_c     10.6292(12)
_cell_angle_alpha     90.00
_cell_angle_beta     91.599(6)
_cell_angle_gamma     90.00
_cell_volume     2116.8(4)
_cell_formula_units_Z     4
_cell_measurement_reflns_used     4080
_cell_measurement_theta_min     2.51
_cell_measurement_theta_max     29.50
_cell_measurement_temperature     100.00(10)
_exptl_crystal_description     needle
_exptl_crystal_colour     yellow
_exptl_crystal_size_max     0.582
_exptl_crystal_size_mid     0.094
_exptl_crystal_size_min     0.054
_exptl_crystal_density_diffrn     1.966
_exptl_crystal_density_meas     ?
_exptl_crystal_density_method     'not measured'
_exptl_crystal_F_000     1200
_exptl_absorpt_coefficient_mu     6.270
_exptl_absorpt_correction_type     multi-scan
_exptl_absorpt_process_details     '(SADABS; Bruker, 2005)'
_exptl_absorpt_correction_T_min     0.1188
_exptl_absorpt_correction_T_max     0.7137
_exptl_special_details
;
The crystal was placed in the cold stream of an Oxford Cryosystems Cobra
open-flow nitrogen cryostat (Cosier & Glazer, 1986) operating at 100.0 (1) K.
;
_diffrn_ambient_temperature     100.00(10)
_diffrn_radiation_type     MoK\a
_diffrn_radiation_wavelength     0.71073
_diffrn_radiation_source     'fine-focus sealed tube'
_diffrn_radiation_monochromator     graphite
_diffrn_measurement_device_type     'Bruker SMART APEXII CCD area-detector'
_diffrn_measurement_method     '\f and \w'
_diffrn_detector_area_resol_mean     ?
_diffrn_reflns_number     10374
_diffrn_reflns_av_R_equivalents     0.0987
_diffrn_reflns_av_sigmaI/netI     0.0755
_diffrn_reflns_theta_min     2.08
_diffrn_reflns_theta_max     25.00
_diffrn_reflns_theta_full     25.00
_diffrn_measured_fraction_theta_max     0.986
_diffrn_measured_fraction_theta_full     0.986
_diffrn_reflns_limit_h_min     -19
_diffrn_reflns_limit_h_max     19
_diffrn_reflns_limit_k_min     -14
_diffrn_reflns_limit_k_max     14
_diffrn_reflns_limit_l_min     -12
_diffrn_reflns_limit_l_max     12
_diffrn_standards_number     0
_diffrn_standards_interval_count     .
_diffrn_standards_interval_time     .
_diffrn_standards_decay_%     ?
_refine_special_details
;
 Refinement of F^2^ against ALL reflections.  The weighted R-factor wR and
 goodness of fit S are based on F^2^, conventional R-factors R are based
 on F, with F set to zero for negative F^2^. The threshold expression of
 F^2^ > 2sigma(F^2^) is used only for calculating R-factors(gt) etc. and is
 not relevant to the choice of reflections for refinement.  R-factors based
 on F^2^ are statistically about twice as large as those based on F, and R-
 factors based on ALL data will be even larger.
;
_reflns_number_total     1936
_reflns_number_gt     1474
_reflns_threshold_expression     I>2\s(I)
_refine_ls_structure_factor_coef     Fsqd
_refine_ls_matrix_type     full
_refine_ls_R_factor_all     0.0730
_refine_ls_R_factor_gt     0.0495
_refine_ls_wR_factor_gt     0.1030
_refine_ls_wR_factor_ref     0.1122
_refine_ls_goodness_of_fit_ref     1.162
_refine_ls_restrained_S_all     1.162
_refine_ls_number_reflns     1936
_refine_ls_number_parameters     121
_refine_ls_number_restraints     0
_refine_ls_hydrogen_treatment     constr
_refine_ls_weighting_scheme     calc
_refine_ls_weighting_details
      'calc w = 1/[\s^2^(Fo^2^)+(0.0405P)^2^+16.0151P] where P=(Fo^2^+2Fc^2^)/3'
_atom_sites_solution_hydrogens     geom
_atom_sites_solution_primary     direct
_atom_sites_solution_secondary     difmap
_refine_ls_shift/su_max     0.000
_refine_ls_shift/su_mean     0.000
_refine_diff_density_max     2.643
_refine_diff_density_min     -0.993
_refine_ls_extinction_method     none
_refine_ls_extinction_coef     ?
loop_
    _atom_type_symbol
    _atom_type_description
    _atom_type_scat_dispersion_real
    _atom_type_scat_dispersion_imag
    _atom_type_scat_source
    'C' 'C' 0.0033 0.0016
                         'International Tables Vol C Tables 4.2.6.8 and 6.1.1.4'
    'H' 'H' 0.0000 0.0000
                         'International Tables Vol C Tables 4.2.6.8 and 6.1.1.4'
    'Br' 'Br' -0.2901 2.4595
                         'International Tables Vol C Tables 4.2.6.8 and 6.1.1.4'
    'Cu' 'Cu' 0.3201 1.2651
                         'International Tables Vol C Tables 4.2.6.8 and 6.1.1.4'
    'I' 'I' -0.4742 1.8119
                         'International Tables Vol C Tables 4.2.6.8 and 6.1.1.4'
    'N' 'N' 0.0061 0.0033
                         'International Tables Vol C Tables 4.2.6.8 and 6.1.1.4'
_computing_data_collection     'APEX2 (Bruker, 2005)'
_computing_cell_refinement     'APEX2 (Bruker, 2005)'
_computing_data_reduction     'SAINT (Bruker, 2005)'
_computing_structure_solution     'SHELXTL (Sheldrick, 2008)'
_computing_structure_refinement     'SHELXTL (Sheldrick, 2008)'
_computing_molecular_graphics     'SHELXTL (Sheldrick, 2008)'
_computing_publication_material
;
SHELXTL (Sheldrick, 2008) and PLATON (Spek, 2009)
;
loop_
    _atom_site_type_symbol
    _atom_site_label
    _atom_site_fract_x
    _atom_site_fract_y
    _atom_site_fract_z
    _atom_site_U_iso_or_equiv
    _atom_site_adp_type
    _atom_site_calc_flag
    _atom_site_refinement_flags
    _atom_site_occupancy
    _atom_site_disorder_assembly
    _atom_site_disorder_group
    I I1 0.38486(4) 0.5000 0.14862(6) 0.0166(2) Uani d S 1 . .
    Br Br1 0.11472(5) 0.16378(8) 0.54336(7) 0.0309(3) Uani d . 1 . .
    Cu Cu1 0.25251(8) 0.5000 0.02730(11) 0.0168(3) Uani d S 1 . .
    N N1 0.1853(3) 0.3798(6) -0.0519(5) 0.0167(14) Uani d . 1 . .
    C C1 0.1751(5) 0.3315(7) 0.2223(7) 0.0213(18) Uani d . 1 . .
    H H1A 0.2085 0.3923 0.2022 0.026 Uiso calc R 1 . .
    C C2 0.1683(4) 0.3023(7) 0.3463(7) 0.0210(18) Uani d . 1 . .
    H H2A 0.1957 0.3426 0.4113 0.025 Uiso calc R 1 . .
    C C3 0.1204(5) 0.2130(7) 0.3742(6) 0.0193(18) Uani d . 1 . .
    C C4 0.0779(5) 0.1560(7) 0.2811(8) 0.026(2) Uani d . 1 . .
    H H4A 0.0442 0.0958 0.3021 0.031 Uiso calc R 1 . .
    C C5 0.0852(4) 0.1878(7) 0.1556(7) 0.0188(18) Uani d . 1 . .
    H H5A 0.0559 0.1496 0.0907 0.023 Uiso calc R 1 . .
    C C6 0.1354(4) 0.2756(7) 0.1260(7) 0.0172(18) Uani d . 1 . .
    C C7 0.1428(4) 0.3030(7) -0.0085(7) 0.0184(17) Uani d . 1 . .
    H H7A 0.1130 0.2590 -0.0675 0.022 Uiso calc R 1 . .
    C C8 0.1816(5) 0.3967(7) -0.1892(7) 0.0213(18) Uani d . 1 . .
    H H8A 0.1542 0.3330 -0.2292 0.026 Uiso calc R 1 . .
    H H8B 0.2387 0.3997 -0.2198 0.026 Uiso calc R 1 . .
    C C9 0.1360(7) 0.5000 -0.2327(9) 0.020(3) Uani d S 1 . .
    C C10 0.0477(6) 0.5000 -0.1869(11) 0.028(3) Uani d S 1 . .
    H H10A 0.0492 0.5000 -0.0947 0.041 Uiso d SR 1 . .
    H H10B 0.0187 0.4348 -0.2177 0.041 Uiso d R 1 . .
    C C11 0.1346(7) 0.5000 -0.3771(10) 0.024(3) Uani d S 1 . .
    H H11A 0.1916 0.5000 -0.4055 0.036 Uiso d SR 1 . .
    H H11B 0.1061 0.5652 -0.4091 0.036 Uiso d R 1 . .
loop_
    _atom_site_aniso_label
    _atom_site_aniso_U_11
    _atom_site_aniso_U_22
    _atom_site_aniso_U_33
    _atom_site_aniso_U_12
    _atom_site_aniso_U_13
    _atom_site_aniso_U_23
    I1 0.0191(4) 0.0171(4) 0.0134(4) 0.000 -0.0029(3) 0.000
    Br1 0.0371(5) 0.0400(6) 0.0154(4) -0.0155(4) -0.0026(3) 0.0048(4)
    Cu1 0.0195(7) 0.0188(8) 0.0121(7) 0.000 -0.0020(5) 0.000
    N1 0.020(3) 0.018(4) 0.012(3) 0.001(3) 0.001(2) -0.002(3)
    C1 0.024(4) 0.021(5) 0.019(4) -0.007(3) 0.002(3) -0.003(4)
    C2 0.025(4) 0.023(5) 0.015(4) -0.009(4) -0.004(3) -0.007(4)
    C3 0.031(4) 0.022(5) 0.005(4) -0.003(4) 0.001(3) 0.002(3)
    C4 0.031(5) 0.022(5) 0.025(5) -0.010(4) 0.002(4) 0.003(4)
    C5 0.018(4) 0.025(5) 0.013(4) -0.001(3) -0.002(3) -0.002(4)
    C6 0.019(4) 0.014(5) 0.020(4) 0.005(3) 0.004(3) -0.002(4)
    C7 0.022(4) 0.016(5) 0.017(4) 0.000(3) -0.005(3) -0.010(4)
    C8 0.031(4) 0.019(5) 0.014(4) -0.003(4) 0.001(3) -0.002(4)
    C9 0.029(6) 0.024(7) 0.007(5) 0.000 0.003(4) 0.000
    C10 0.022(6) 0.034(8) 0.027(7) 0.000 -0.009(5) 0.000
    C11 0.038(7) 0.020(7) 0.015(6) 0.000 -0.006(5) 0.000
_geom_special_details
;
 All esds (except the esd in the dihedral angle between two l.s. planes)
 are estimated using the full covariance matrix.  The cell esds are taken
 into account individually in the estimation of esds in distances, angles
 and torsion angles; correlations between esds in cell parameters are only
 used when they are defined by crystal symmetry.  An approximate (isotropic)
 treatment of cell esds is used for estimating esds involving l.s. planes.
;
loop_
    _geom_bond_atom_site_label_1
    _geom_bond_atom_site_label_2
    _geom_bond_site_symmetry_2
    _geom_bond_distance
    _geom_bond_publ_flag
    I1 Cu1 . 2.4735(14) ?
    Br1 C3 . 1.902(7) ?
    Cu1 N1 . 2.006(6) ?
    Cu1 N1 6_565 2.006(6) ?
    N1 C7 . 1.263(10) ?
    N1 C8 . 1.474(9) ?
    C1 C2 . 1.374(11) ?
    C1 C6 . 1.378(10) ?
    C1 H1A . 0.9500 ?
    C2 C3 . 1.381(11) ?
    C2 H2A . 0.9500 ?
    C3 C4 . 1.381(11) ?
    C4 C5 . 1.398(11) ?
    C4 H4A . 0.9500 ?
    C5 C6 . 1.392(11) ?
    C5 H5A . 0.9500 ?
    C6 C7 . 1.477(11) ?
    C7 H7A . 0.9500 ?
    C8 C9 . 1.533(10) ?
    C8 H8A . 0.9900 ?
    C8 H8B . 0.9900 ?
    C9 C10 . 1.527(15) ?
    C9 C8 6_565 1.533(10) ?
    C9 C11 . 1.535(14) ?
    C10 H10A . 0.9800 ?
    C10 H10B . 0.9800 ?
    C11 H11A . 0.9800 ?
    C11 H11B . 0.9801 ?
loop_
    _geom_angle_atom_site_label_1
    _geom_angle_atom_site_label_2
    _geom_angle_atom_site_label_3
    _geom_angle_site_symmetry_1
    _geom_angle_site_symmetry_3
    _geom_angle
    _geom_angle_publ_flag
    N1 Cu1 N1 . 6_565 94.8(4) ?
    N1 Cu1 I1 . . 132.24(18) ?
    N1 Cu1 I1 6_565 . 132.24(18) ?
    C7 N1 C8 . . 117.4(6) ?
    C7 N1 Cu1 . . 133.8(5) ?
    C8 N1 Cu1 . . 108.5(5) ?
    C2 C1 C6 . . 122.3(8) ?
    C2 C1 H1A . . 118.9 ?
    C6 C1 H1A . . 118.9 ?
    C1 C2 C3 . . 118.3(7) ?
    C1 C2 H2A . . 120.9 ?
    C3 C2 H2A . . 120.9 ?
    C4 C3 C2 . . 121.4(7) ?
    C4 C3 Br1 . . 118.7(6) ?
    C2 C3 Br1 . . 119.8(6) ?
    C3 C4 C5 . . 119.2(8) ?
    C3 C4 H4A . . 120.4 ?
    C5 C4 H4A . . 120.4 ?
    C6 C5 C4 . . 119.8(7) ?
    C6 C5 H5A . . 120.1 ?
    C4 C5 H5A . . 120.1 ?
    C1 C6 C5 . . 118.9(7) ?
    C1 C6 C7 . . 123.8(7) ?
    C5 C6 C7 . . 117.3(7) ?
    N1 C7 C6 . . 125.7(7) ?
    N1 C7 H7A . . 117.1 ?
    C6 C7 H7A . . 117.1 ?
    N1 C8 C9 . . 114.9(7) ?
    N1 C8 H8A . . 108.5 ?
    C9 C8 H8A . . 108.5 ?
    N1 C8 H8B . . 108.5 ?
    C9 C8 H8B . . 108.5 ?
    H8A C8 H8B . . 107.5 ?
    C10 C9 C8 . 6_565 110.7(6) ?
    C10 C9 C8 . . 110.7(6) ?
    C8 C9 C8 6_565 . 111.7(9) ?
    C10 C9 C11 . . 109.3(9) ?
    C8 C9 C11 6_565 . 107.1(6) ?
    C8 C9 C11 . . 107.1(6) ?
    C9 C10 H10A . . 108.7 ?
    C9 C10 H10B . . 109.8 ?
    H10A C10 H10B . . 109.5 ?
    C9 C11 H11A . . 108.6 ?
    C9 C11 H11B . . 109.9 ?
    H11A C11 H11B . . 109.5 ?
loop_
    _geom_torsion_atom_site_label_1
    _geom_torsion_atom_site_label_2
    _geom_torsion_atom_site_label_3
    _geom_torsion_atom_site_label_4
    _geom_torsion_site_symmetry_1
    _geom_torsion_site_symmetry_2
    _geom_torsion_site_symmetry_3
    _geom_torsion_site_symmetry_4
    _geom_torsion
    _geom_torsion_publ_flag
    N1 Cu1 N1 C7 6_565 . . . -119.0(7) ?
    I1 Cu1 N1 C7 . . . . 70.2(8) ?
    N1 Cu1 N1 C8 6_565 . . . 54.2(5) ?
    I1 Cu1 N1 C8 . . . . -116.5(4) ?
    C6 C1 C2 C3 . . . . 0.8(12) ?
    C1 C2 C3 C4 . . . . -2.2(12) ?
    C1 C2 C3 Br1 . . . . 175.9(6) ?
    C2 C3 C4 C5 . . . . 1.6(13) ?
    Br1 C3 C4 C5 . . . . -176.6(6) ?
    C3 C4 C5 C6 . . . . 0.5(12) ?
    C2 C1 C6 C5 . . . . 1.3(12) ?
    C2 C1 C6 C7 . . . . -178.6(7) ?
    C4 C5 C6 C1 . . . . -1.9(11) ?
    C4 C5 C6 C7 . . . . 178.0(7) ?
    C8 N1 C7 C6 . . . . -177.4(7) ?
    Cu1 N1 C7 C6 . . . . -4.5(12) ?
    C1 C6 C7 N1 . . . . -0.3(12) ?
    C5 C6 C7 N1 . . . . 179.8(7) ?
    C7 N1 C8 C9 . . . . 109.6(8) ?
    Cu1 N1 C8 C9 . . . . -64.9(7) ?
    N1 C8 C9 C10 . . . . -57.8(9) ?
    N1 C8 C9 C8 . . . 6_565 66.0(10) ?
    N1 C8 C9 C11 . . . . -176.9(7) ?
loop_
    _geom_hbond_atom_site_label_D
    _geom_hbond_atom_site_label_H
    _geom_hbond_atom_site_label_A
    _geom_hbond_site_symmetry_A
    _geom_hbond_distance_DH
    _geom_hbond_distance_HA
    _geom_hbond_distance_DA
    _geom_hbond_angle_DHA
    _geom_hbond_publ_flag
    C8 H8A Cg1 7_555 0.99 2.83 3.631(9) 138 y
