# Supplementary material for: [N,N′-Bis(4-bromo­benzyl­idene)-2,2-di­methyl­propane-κ2 N,N′]iodidocopper(I)
Source: Acta Crystallogr Sect E Struct Rep Online. 2009 Feb 18;65(Pt 3):m289. doi: 10.1107/S1600536809005078 (PMC2968488; doi:10.1107/S1600536809005078)
Supplement: Supplementary file 2 [file e-65-0m289-Isup2.hkl]

# 
# h,k,l, Fc-squared, Fo-squared, sigma(Fo-squared) and status flag 
# 
data_I
_shelx_title ' h28d in  C2/m       (100K)' 
_shelx_refln_list_code          4 
_shelx_F_calc_maximum      504.38 
_exptl_crystal_F_000      1200.00 
_reflns_d_resolution_high  0.8410 
 
loop_ 
 _symmetry_equiv_pos_as_xyz 
 'x, y, z' 
 '-x, y, -z' 
 'x+1/2, y+1/2, z' 
 '-x+1/2, y+1/2, -z' 
 '-x, -y, -z' 
 'x, -y, z' 
 '-x+1/2, -y+1/2, -z' 
 'x+1/2, -y+1/2, z' 
 
_cell_length_a    16.2224 
_cell_length_b    12.2807 
_cell_length_c    10.6292 
_cell_angle_alpha  90.000 
_cell_angle_beta   91.599 
_cell_angle_gamma  90.000 
 
_shelx_F_squared_multiplier     1.000 
 
loop_ 
 _refln_index_h 
 _refln_index_k 
 _refln_index_l 
 _refln_F_squared_calc 
 _refln_F_squared_meas 
 _refln_F_squared_sigma 
 _refln_observed_status 
   2   0   0    15157.67    13389.66    264.04 o 
   4   0   0   254400.16   239983.86   4208.85 o 
   6   0   0    22247.03    20794.16    459.90 o 
   8   0   0    98073.11    90369.84   1618.78 o 
  10   0   0     5990.63     5965.85    318.18 o 
  12   0   0     8330.92     8301.89    355.98 o 
  14   0   0    37718.75    38709.48   1144.69 o 
  16   0   0    19905.26    20357.57   1004.91 o 
  18   0   0     3248.52     3007.04   1085.34 o 
   1   1   0    31514.50    32964.51   1032.52 o 
   3   1   0     1892.71     2074.07    102.08 o 
   5   1   0   109422.99   105702.35   1239.24 o 
   7   1   0     1377.18     1635.68    135.77 o 
   9   1   0    62052.40    59106.35    725.93 o 
  11   1   0      911.77      788.84    166.37 o 
  13   1   0    14211.88    13829.91    403.30 o 
  15   1   0      836.16      288.38    289.28 o 
  17   1   0     9123.47     9484.17    531.07 o 
  19   1   0      918.73     2518.78    805.37 o 
   2   2   0     6106.11     6362.13    236.60 o 
   4   2   0    17235.41    16867.27    298.48 o 
   6   2   0    13404.70    12864.99    413.22 o 
   8   2   0    15270.15    13350.45    303.73 o 
  10   2   0     1672.22     2061.77    155.36 o 
  12   2   0       91.70     -326.88    199.93 o 
  14   2   0     7207.21     7226.48    345.97 o 
  16   2   0     4676.07     5349.10    509.12 o 
  18   2   0       81.84       25.39    494.05 o 
   1   3   0     7218.72     9076.34    645.19 o 
   3   3   0    10346.60    10266.07    498.11 o 
   5   3   0    26372.10    27864.04    494.85 o 
   7   3   0     1233.60     2109.06    403.26 o 
   9   3   0     2357.19     3229.52    184.66 o 
  11   3   0       53.15     -250.67    271.85 o 
  13   3   0       53.31     -536.39    268.19 o 
  15   3   0      430.73      460.98    317.41 o 
  17   3   0     1139.29     1172.75    529.82 o 
   2   4   0     1592.27     1565.68    218.57 o 
   4   4   0      247.69      599.59    112.05 o 
   6   4   0    14082.83    12942.59    429.21 o 
   8   4   0    35877.50    35058.61    699.63 o 
  10   4   0     4175.07     4516.40    290.66 o 
  12   4   0      197.05      133.84    224.64 o 
  14   4   0     2953.76     3030.57    362.16 o 
  16   4   0     1861.25      775.19    473.88 o 
  18   4   0       24.76     -141.25    609.09 o 
   1   5   0    26710.70    33465.09   1853.24 o 
   3   5   0    10228.53    10824.31    287.59 o 
   5   5   0    33269.08    33775.98    649.85 o 
   7   5   0      583.87      890.54    255.20 o 
   9   5   0    40135.15    36822.24    655.58 o 
  11   5   0     2122.37     3055.84    403.32 o 
  13   5   0    17323.21    15894.17    551.96 o 
  15   5   0     1873.59     1719.68    324.89 o 
  17   5   0     9326.16     9335.48    570.21 o 
   2   6   0      546.95      315.48    435.00 o 
   4   6   0    55952.55    59077.65   1073.38 o 
   6   6   0    30911.22    30459.04    572.23 o 
   8   6   0    62033.47    59300.17   1125.72 o 
  10   6   0     2974.38     3278.37    490.71 o 
  12   6   0     4023.75     5371.03    487.71 o 
  14   6   0    20442.78    19758.21    666.03 o 
  16   6   0     7479.63     8712.58    570.55 o 
   3   7   0    16131.17    17024.84    336.33 o 
   5   7   0    30351.77    30563.48    563.16 o 
   7   7   0     5618.42     5459.58    457.47 o 
   9   7   0    24479.93    24621.61    781.10 o 
  11   7   0     1475.09     1494.31    373.87 o 
  13   7   0     8350.94     8553.66    608.32 o 
  15   7   0       60.22     -182.91    398.83 o 
   2   8   0     5096.42    18779.68   2195.06 o 
   4   8   0       32.54      -72.42    142.37 o 
   6   8   0     3529.46     3864.51    383.67 o 
   8   8   0    12159.55    11552.96    600.48 o 
  10   8   0      545.43      539.30    340.32 o 
  12   8   0     1505.32     1178.43    432.73 o 
  14   8   0     4173.50     4524.55    575.41 o 
  16   8   0     7043.90     7349.27    642.10 o 
   3   9   0      491.84      514.44    241.10 o 
   5   9   0       44.74     -275.01    468.72 o 
   7   9   0       36.45     -254.84    271.13 o 
   9   9   0      606.25      657.16    389.04 o 
  11   9   0       98.27     -169.77    390.02 o 
  13   9   0       53.00     -643.19    528.95 o 
  15   9   0      508.41      109.77    419.72 o 
   2  10   0     3612.58    17898.90   2712.46 o 
   4  10   0      212.50     -297.00    148.50 o 
   6  10   0     1651.90     2128.01    309.63 o 
   8  10   0     4840.50     5695.03    451.13 o 
  10  10   0      366.17      811.80    385.33 o 
  12  10   0      179.31      114.19    434.68 o 
  14  10   0     3605.96     3573.56    480.85 o 
   1  11   0     6254.15    12800.48   2658.95 o 
   3  11   0     1806.01     3535.31   2464.93 o 
   5  11   0    11438.23    11424.06   1406.56 o 
   7  11   0       14.85     -443.70    443.32 o 
   9  11   0    11803.08    10566.86    632.83 o 
  11  11   0       78.06      -44.97    416.90 o 
   2  12   0       67.18     2754.28   2608.04 o 
   4  12   0     8315.00     8583.35   2862.07 o 
   6  12   0     9885.13     8888.02    709.31 o 
   8  12   0    17440.90    16032.13    663.57 o 
  10  12   0     1129.53     1221.50    440.40 o 
   1  13   0     7075.36    18809.55   3301.81 o 
   3  13   0     6289.82    12049.83   3075.06 o 
   5  13   0     4928.69     1659.74   2604.67 o 
   7  13   0      996.03      589.81    485.21 o 
   0  14   0     8086.94    18939.16   3524.40 o 
   2  14   0      324.99     3017.65   2951.68 o 
 -18   0   1     7807.04     6610.58   2046.23 o 
 -16   0   1    11863.44    10467.02    761.01 o 
 -14   0   1     5027.09     4923.95    479.32 o 
 -12   0   1       96.04     -316.30    273.37 o 
 -10   0   1    63910.45    61942.89   1092.28 o 
  -8   0   1     1463.97     1263.73    151.12 o 
  -6   0   1    16140.54    14267.50    359.96 o 
  -4   0   1    31293.74    28622.69    550.78 o 
  -2   0   1    83650.31    79583.80   1362.81 o 
   2   0   1      347.05      351.54     59.57 o 
   4   0   1    43556.44    41760.84    797.52 o 
   6   0   1    27309.91    25414.95    486.48 o 
   8   0   1     4851.54     5055.50    261.77 o 
  10   0   1      941.64      679.52    317.10 o 
  12   0   1    29573.66    28500.02    765.11 o 
  14   0   1     9190.34     8478.35    692.11 o 
  16   0   1     1830.35     1820.50    583.55 o 
  18   0   1     1836.74     2272.81   1036.93 o 
 -19   1   1     2333.59     3419.70    852.18 o 
 -17   1   1     1305.46     1040.47    401.82 o 
 -15   1   1     4147.75     4122.92    386.97 o 
 -13   1   1       15.20      -81.11    245.93 o 
 -11   1   1    12779.35    12238.00    271.47 o 
  -9   1   1      275.02     -166.60    107.88 o 
  -7   1   1    20250.38    18385.40    304.57 o 
  -5   1   1     2986.75     2963.43    104.68 o 
  -3   1   1      782.71      910.01     68.77 o 
  -1   1   1    11947.33    12034.90    490.33 o 
   1   1   1     1653.55     2085.00    148.87 o 
   3   1   1    10120.30     9796.78    172.37 o 
   5   1   1     9313.62     9489.75    265.02 o 
   7   1   1    26815.35    24507.66    397.19 o 
   9   1   1     4892.90     5047.49    238.02 o 
  11   1   1     6934.21     6989.13    247.30 o 
  13   1   1     1053.40      868.53    256.26 o 
  15   1   1     9646.62    10613.72    461.25 o 
  17   1   1       82.86      620.38    386.91 o 
  19   1   1     3179.26     4725.05    840.16 o 
 -18   2   1      169.24      286.87    513.18 o 
 -16   2   1    13771.18    14282.84    541.88 o 
 -14   2   1     9590.22     9528.38    369.86 o 
 -12   2   1     3340.73     3714.90    260.80 o 
 -10   2   1      929.40      951.17    129.58 o 
  -8   2   1    42384.29    38951.74    527.08 o 
  -6   2   1     1875.77     1854.26    149.60 o 
  -4   2   1     4713.45     4111.72    109.63 o 
  -2   2   1   130155.09   141224.48   5170.76 o 
   0   2   1    89119.55   106586.16  16409.97 o 
   2   2   1    45808.28    49229.52   1758.41 o 
   4   2   1     1551.70     1877.68    123.88 o 
   6   2   1    76845.71    74053.52    869.94 o 
   8   2   1    25754.15    23365.17    388.82 o 
  10   2   1     9011.81     8571.87    395.65 o 
  12   2   1      406.66       72.21    208.66 o 
  14   2   1    35599.41    34977.50    746.74 o 
  16   2   1     1050.32     1799.95    404.41 o 
  18   2   1     6704.61     8717.36    759.14 o 
 -17   3   1     8941.94    10285.17    686.23 o 
 -15   3   1      495.74      216.80    247.97 o 
 -13   3   1    25940.49    25333.64    556.71 o 
 -11   3   1     6981.85     7649.70    347.63 o 
  -9   3   1    55788.78    54535.20    739.22 o 
  -7   3   1    53373.02    50948.69    798.39 o 
  -5   3   1    77936.61    77150.84   1375.54 o 
  -3   3   1   115560.90   124427.02   3090.22 o 
  -1   3   1    55685.29    69021.15   3912.95 o 
   1   3   1   107316.28   129051.51  14947.02 o 
   3   3   1    27750.81    28300.49    452.60 o 
   5   3   1    42541.13    40649.65    642.31 o 
   7   3   1      181.64     -208.15    192.42 o 
   9   3   1    44208.78    40974.70    598.94 o 
  11   3   1      123.72        3.22    210.88 o 
  13   3   1    17982.51    16924.60    476.49 o 
  15   3   1     2431.90     2947.63    317.02 o 
  17   3   1    12586.89    13120.93    725.28 o 
 -18   4   1      200.63     1155.89    662.49 o 
 -16   4   1    11806.38    11451.19    652.43 o 
 -14   4   1     3738.28     5006.62    354.17 o 
 -12   4   1     5383.08     5762.59    292.92 o 
 -10   4   1     4606.01     5103.50    236.06 o 
  -8   4   1    79519.69    76681.76   1214.30 o 
  -6   4   1     8148.36     6905.15    218.53 o 
  -4   4   1    32141.55    33816.68    709.43 o 
  -2   4   1    19260.46    21004.69    855.24 o 
   2   4   1     6052.12     6672.10    342.44 o 
   4   4   1      956.38      963.25     88.32 o 
   6   4   1    54874.77    54059.16    945.25 o 
   8   4   1    37368.27    36072.61    603.67 o 
  10   4   1     2459.10     2897.00    220.71 o 
  12   4   1      437.89      575.82    274.18 o 
  14   4   1    13583.31    12712.89    534.24 o 
  16   4   1     1148.40     1294.07    469.73 o 
  18   4   1     1084.65     2149.62    684.37 o 
 -17   5   1     2492.12     2950.23    551.48 o 
 -15   5   1     5990.00     6201.32    395.77 o 
 -13   5   1     2767.11     3349.01    312.95 o 
 -11   5   1     3387.08     3910.57    255.70 o 
  -9   5   1      149.30      -11.45    147.57 o 
  -7   5   1     2426.79     2140.32    294.46 o 
  -5   5   1    13239.20    14635.62    361.05 o 
  -3   5   1     5931.52     5707.64    238.22 o 
  -1   5   1    17443.77    21067.20    711.08 o 
   1   5   1    20353.45    28482.83    736.48 o 
   3   5   1      307.03      384.13    452.91 o 
   5   5   1     1577.62     1665.60    144.05 o 
   7   5   1     9424.89     9532.78    720.67 o 
   9   5   1      421.12      551.92    281.80 o 
  11   5   1     8363.95     8727.93    418.75 o 
  13   5   1      669.53      271.67    288.34 o 
  15   5   1     9646.04     9454.46    533.10 o 
  17   5   1      380.75       71.01    495.85 o 
 -16   6   1     5117.17     5046.11    724.36 o 
 -14   6   1     3234.77     3343.62    324.89 o 
 -12   6   1      532.58      545.40    301.16 o 
 -10   6   1    50046.77    47428.11   1543.54 o 
  -8   6   1     3964.93     4791.72    308.33 o 
  -6   6   1     9742.25     9709.06    313.24 o 
  -4   6   1     9081.25     9380.37    349.64 o 
  -2   6   1    41081.15    47231.89    996.17 o 
   2   6   1     3772.59     4060.01   1188.70 o 
   4   6   1    37065.22    36795.33    663.90 o 
   6   6   1    44393.93    44221.35    788.83 o 
   8   6   1      917.51     1351.79    198.90 o 
  10   6   1     3497.19     4630.59    576.04 o 
  12   6   1    12414.07    12559.57    918.32 o 
  14   6   1     8130.32     7598.75    610.82 o 
  16   6   1     1207.94     1352.92    514.11 o 
 -15   7   1     4822.55     4846.62    549.67 o 
 -13   7   1      149.72      -78.22    335.04 o 
 -11   7   1    13007.10    11755.70    504.77 o 
  -9   7   1       29.68     -468.18    280.69 o 
  -7   7   1    17245.65    17177.14    627.00 o 
  -5   7   1      478.73      472.83     97.87 o 
  -3   7   1     6741.79     7136.82    502.91 o 
   3   7   1     3759.18     3723.92    312.73 o 
   5   7   1     3264.56     3437.93    174.59 o 
   7   7   1    11409.89    11132.68    606.78 o 
   9   7   1     2864.61     3562.94    486.36 o 
  11   7   1     4336.39     5405.43    473.06 o 
  13   7   1      530.25     1115.12    430.01 o 
  15   7   1     6500.72     7387.10    651.71 o 
 -16   8   1     8467.76     9595.88    735.53 o 
 -14   8   1     5922.25     6346.89    514.06 o 
 -12   8   1     1604.23     1468.32    369.95 o 
 -10   8   1       31.06     -344.87    376.08 o 
  -8   8   1    14913.26    14112.57    569.81 o 
  -6   8   1      819.09     2020.41   1285.13 o 
  -4   8   1     1239.30     1521.21    151.88 o 
  -2   8   1    35184.71    48550.76   3279.47 o 
   2   8   1     5304.09     6313.19    932.10 o 
   4   8   1     1171.63     1433.71    187.36 o 
   6   8   1    24604.56    23850.14    612.48 o 
   8   8   1     7040.89     7026.52    751.34 o 
  10   8   1     4211.85     4795.53    454.55 o 
  12   8   1     1234.41     1867.64    508.10 o 
  14   8   1    21049.63    20527.80    865.84 o 
  16   8   1      175.47      -40.63    676.85 o 
 -15   9   1      210.24      171.65    489.91 o 
 -13   9   1     5612.28     5998.91    625.09 o 
 -11   9   1     1717.74     1648.82    350.01 o 
  -9   9   1    13087.67    12488.67    494.09 o 
  -7   9   1    13192.29    13150.04    549.18 o 
  -5   9   1    20627.67    20274.44    435.47 o 
  -3   9   1    13844.49    14918.11   1231.63 o 
  -1   9   1     7232.80    13151.65   2157.92 o 
   3   9   1      574.74      353.63    237.09 o 
   5   9   1    18498.81    17461.83    493.41 o 
   7   9   1     1801.76     2686.91   1338.21 o 
   9   9   1    22616.36    21430.68    755.92 o 
  11   9   1      252.49       33.01    365.76 o 
  13   9   1     6640.97     7046.99    777.73 o 
  15   9   1     2126.54     2647.83    566.57 o 
 -14  10   1     1033.17     1829.11    525.76 o 
 -12  10   1     3619.97     3995.20    432.60 o 
 -10  10   1      939.99      728.76    318.25 o 
  -8  10   1    22429.96    20881.79    676.68 o 
  -6  10   1      879.18      952.91    277.54 o 
  -4  10   1     6270.60     5472.37    341.18 o 
  -2  10   1    13899.97    21416.30   2772.98 o 
   2  10   1     1342.70     5110.89   2587.26 o 
   4  10   1     2702.60     2891.92    186.90 o 
   6  10   1    13827.67    13489.21    543.15 o 
   8  10   1    10014.75     9488.37    749.29 o 
  10  10   1     1231.33      748.97    501.58 o 
  12  10   1        6.05      384.77    420.03 o 
 -11  11   1     5993.59     5723.05    720.55 o 
  -9  11   1      625.90      188.91    304.16 o 
  -7  11   1     8407.74     7459.41    653.99 o 
  -5  11   1        7.79     -491.87    260.07 o 
  -3  11   1     6567.68    10417.37   2462.59 o 
  -1  11   1      355.11     1000.00   2131.68 o 
   1  11   1     6729.53    12323.86   2883.89 o 
   3  11   1       70.85     -575.84   2583.37 o 
   5  11   1     2271.44     1604.28    796.64 o 
   7  11   1     2204.44     2216.64    351.05 o 
   9  11   1     1390.97     1344.97    387.83 o 
  11  11   1      925.91     1069.72    998.21 o 
 -10  12   1    11499.60    10847.67    628.00 o 
  -8  12   1     3040.86     2577.11    458.43 o 
  -6  12   1     2570.02     2134.21    323.73 o 
  -4  12   1     1222.28      388.31   2296.88 o 
  -2  12   1    15780.63    19079.68   2824.15 o 
   0  12   1      157.05     4318.43   2433.76 o 
   2  12   1     3095.73    10372.18   3047.52 o 
   4  12   1     5934.31     6180.77    941.30 o 
   6  12   1    14637.22    13504.55    567.90 o 
   8  12   1       14.07     -138.40    435.46 o 
  10  12   1     1255.77     1390.93    440.80 o 
  -7  13   1     2857.92     2154.64    384.31 o 
  -5  13   1     1408.96      903.63    394.54 o 
   1  13   1     3279.39    17787.22   3546.48 o 
   3  13   1      882.67      149.35   3015.83 o 
   5  13   1      601.75      413.49    444.91 o 
   7  13   1     4251.95     3222.84   1560.00 o 
   0  14   1     4631.98    13371.13   3637.65 o 
   2  14   1      785.86     3924.40   3281.81 o 
   4  14   1       24.15     -624.41   3039.73 o 
 -18   0   2     1405.91     1677.90   1161.72 o 
 -16   0   2    13099.55    13481.85   1219.26 o 
 -14   0   2     1838.48     1929.71    548.06 o 
 -12   0   2     4700.89     5530.91    378.64 o 
 -10   0   2      920.75     1093.32    192.89 o 
  -8   0   2    38411.77    37036.59   1079.00 o 
  -6   0   2    13109.87    13476.32    341.64 o 
  -2   0   2    36988.26    35274.63    724.40 o 
   0   0   2    26172.03    27313.20    494.68 o 
   2   0   2       63.50      161.05     76.14 o 
   4   0   2     7350.70     6994.31    204.97 o 
   6   0   2    13888.70    12859.10    327.76 o 
   8   0   2    37192.37    34974.55    723.04 o 
  10   0   2      117.97     -329.35    164.67 o 
  12   0   2      877.28      536.15    250.86 o 
  14   0   2    11913.23    12282.21    757.53 o 
  16   0   2       86.65      228.50    480.38 o 
  18   0   2      340.58      793.96    958.83 o 
 -19   1   2     1239.60     2153.48    945.43 o 
 -17   1   2      592.28      496.97    401.33 o 
 -15   1   2     2035.21     2802.17    561.22 o 
 -13   1   2      285.76      790.06    460.81 o 
 -11   1   2     6995.56     6967.93    317.19 o 
  -9   1   2     1245.19     1353.18    154.45 o 
  -7   1   2    32531.35    32381.89    493.30 o 
  -5   1   2      407.60      356.14     73.27 o 
  -3   1   2    14100.52    13847.10    283.00 o 
  -1   1   2     1318.72     1410.09    117.72 o 
   1   1   2    17654.08    19511.08    588.69 o 
   3   1   2      533.99      860.49     81.06 o 
   5   1   2     1201.43     1543.70     92.67 o 
   7   1   2    17474.54    15877.12    268.08 o 
   9   1   2     8872.45     8618.17    235.10 o 
  11   1   2     1419.73     1180.46    166.59 o 
  13   1   2       58.08     -367.88    215.71 o 
  15   1   2     6309.07     6821.30    456.96 o 
  17   1   2      605.59      764.63    389.04 o 
 -18   2   2     7202.72     8761.47    735.47 o 
 -16   2   2     5816.11     6964.72    497.97 o 
 -14   2   2     3343.89     3289.20    320.98 o 
 -12   2   2     2269.16     3233.51    447.29 o 
 -10   2   2    43328.74    40047.22    626.98 o 
  -8   2   2     1702.74     1477.39    129.44 o 
  -6   2   2    10928.17    10365.79    221.52 o 
  -4   2   2    21061.12    20151.60    595.43 o 
  -2   2   2   115562.07   120628.53   4631.07 o 
   0   2   2     5150.73     6082.64    583.72 o 
   2   2   2     9163.12    10201.56    520.53 o 
   4   2   2    97583.09   101005.27   1251.66 o 
   6   2   2    37462.92    36283.20    464.24 o 
   8   2   2    17676.73    17700.79    306.83 o 
  10   2   2      275.14     -114.06    129.26 o 
  12   2   2    40539.57    37598.79    732.47 o 
  14   2   2     4013.58     4285.83    330.10 o 
  16   2   2     3300.19     3393.72    375.99 o 
  18   2   2     1053.72      964.74    517.58 o 
 -17   3   2     3462.62     3441.76    841.15 o 
 -15   3   2    20793.83    21080.02    769.60 o 
 -13   3   2     7280.27     7975.21    590.90 o 
 -11   3   2    20888.35    20049.01    497.15 o 
  -9   3   2    28986.57    27006.49    426.22 o 
  -7   3   2    17726.39    16137.26    336.41 o 
  -5   3   2    58428.90    55399.12   1228.18 o 
  -3   3   2     2264.91     2368.50    317.43 o 
  -1   3   2   142063.53   166703.94  16745.21 o 
   1   3   2    16932.01    19062.66   1988.18 o 
   3   3   2    92879.18    98879.21   3382.54 o 
   5   3   2     2490.31     2772.11    128.13 o 
   7   3   2    83203.84    77914.43   1107.85 o 
   9   3   2    10185.87     9885.58    298.89 o 
  11   3   2    13939.63    12968.97    381.25 o 
  13   3   2    28787.54    28357.27    668.52 o 
  15   3   2     8637.16     9281.59    394.72 o 
  17   3   2     8573.53     9111.82    637.26 o 
 -18   4   2     7448.59    10285.23   1364.41 o 
 -16   4   2     5909.91     6956.53    609.40 o 
 -14   4   2     4745.38     5318.14    417.41 o 
 -12   4   2     2877.30     2743.46    288.41 o 
 -10   4   2    51599.20    50395.40   1080.07 o 
  -8   4   2     1950.06     1974.71    166.00 o 
  -6   4   2    13568.70    12991.08    428.35 o 
  -4   4   2    14921.33    14958.98    443.10 o 
  -2   4   2    75634.80    89024.52   4824.30 o 
   0   4   2     2093.83     2658.45    240.26 o 
   2   4   2     5956.09     6411.67    254.14 o 
   4   4   2    84021.45    87314.95   2178.64 o 
   6   4   2    45926.32    44569.18    734.84 o 
   8   4   2    13111.10    13025.19    327.01 o 
  10   4   2      910.49      906.34    189.94 o 
  12   4   2    39932.03    38262.72   1123.01 o 
  14   4   2     2943.56     2669.51    360.66 o 
  16   4   2     9547.55     8881.25    969.52 o 
  18   4   2     1008.91     1211.52    669.44 o 
 -17   5   2       48.84     -113.16    462.69 o 
 -15   5   2     3466.79     3326.30    397.59 o 
 -13   5   2       12.00     -120.13    270.01 o 
 -11   5   2     3877.98     4166.92    278.33 o 
  -9   5   2     2678.85     2934.52    223.88 o 
  -7   5   2     8280.33     9196.67    311.21 o 
  -5   5   2     5051.78     5807.39    312.14 o 
  -3   5   2     3157.70     4301.98    436.45 o 
  -1   5   2    12609.96    13676.26    653.04 o 
   1   5   2    21809.62    23786.83   3002.06 o 
   3   5   2      998.85      982.81    357.03 o 
   5   5   2     3531.45     4761.17    432.75 o 
   7   5   2    15504.88    14560.25    582.87 o 
   9   5   2     4917.76     4643.40    256.77 o 
  11   5   2     7738.21     7753.73    336.92 o 
  13   5   2      337.36      478.26    292.07 o 
  15   5   2    13622.28    13854.33    671.61 o 
  17   5   2     1747.71     2137.70    530.35 o 
 -16   6   2     4391.65     5345.91    596.45 o 
 -14   6   2     1615.00     2433.54    331.37 o 
 -12   6   2       97.85     -161.34    352.93 o 
 -10   6   2     3446.83     3593.30    480.47 o 
  -8   6   2    20623.94    20818.93   1012.07 o 
  -6   6   2     2020.41     2544.87    277.91 o 
  -4   6   2      203.59      183.50    276.14 o 
  -2   6   2    11861.88    12680.84    348.65 o 
   0   6   2    17639.05    18616.65   2858.81 o 
   2   6   2      809.67      727.88    164.21 o 
   4   6   2      453.78      760.70    196.11 o 
   6   6   2    17758.66    16437.52    388.33 o 
   8   6   2    14621.20    14436.04    469.12 o 
  10   6   2     1519.29     1272.43    327.85 o 
  12   6   2       25.58      201.41    497.28 o 
  14   6   2     8551.82     8808.99    720.49 o 
  16   6   2      187.19      537.57    660.92 o 
 -15   7   2     2131.77     2221.31    534.22 o 
 -13   7   2     2361.60     2203.51    458.01 o 
 -11   7   2     4821.97     4796.04    463.63 o 
  -9   7   2      566.52      680.89    307.47 o 
  -7   7   2    12857.66    12331.18    818.04 o 
  -5   7   2      819.10     1828.36    452.29 o 
  -3   7   2     4414.06     5046.83    375.27 o 
  -1   7   2     1039.58      969.68    118.57 o 
   1   7   2    10333.92    11064.71   1289.29 o 
   3   7   2       43.48      -31.13    109.87 o 
   5   7   2     1018.35     1059.41    177.68 o 
   7   7   2     1555.02     1834.81    278.51 o 
   9   7   2     1149.18     1390.49    323.12 o 
  11   7   2      413.83      847.93    357.57 o 
  13   7   2     1167.91     1410.94    762.06 o 
  15   7   2     1463.01     1300.71    543.91 o 
 -14   8   2      829.66      488.30    478.48 o 
 -12   8   2       45.95     -223.22    381.17 o 
 -10   8   2    15577.89    15434.23    654.43 o 
  -8   8   2     3474.33     4260.78    440.33 o 
  -6   8   2     5739.73     5973.96    615.11 o 
  -4   8   2     6793.47     7399.88    283.03 o 
  -2   8   2    49252.77    56629.13   3450.33 o 
   0   8   2       71.37      125.54    177.79 o 
   2   8   2     3380.66     3852.03    463.46 o 
   4   8   2    31653.46    31679.05   1013.92 o 
   6   8   2     9955.93    10046.71    515.22 o 
   8   8   2    10518.34     9930.80    814.29 o 
  10   8   2       41.46      255.61    632.83 o 
  12   8   2    23579.37    22993.10    860.61 o 
  14   8   2     2105.78     2234.15    541.47 o 
 -13   9   2     7608.06     8063.96    649.82 o 
 -11   9   2    13330.00    12939.40    653.75 o 
  -9   9   2    21833.84    19952.63    720.52 o 
  -7   9   2    17110.59    16090.22    600.01 o 
  -5   9   2    22155.54    20258.63    720.94 o 
  -3   9   2     2975.74     3224.67    306.54 o 
  -1   9   2    43926.42    49375.28   1454.50 o 
   1   9   2     1679.15     3340.79    502.60 o 
   3   9   2    43228.75    45185.29   1790.95 o 
   5   9   2      655.24      671.44    229.29 o 
   7   9   2    50843.30    50025.84   1304.67 o 
   9   9   2      203.50      589.22    331.48 o 
  11   9   2     8954.61     8591.32    581.11 o 
  13   9   2     5992.73     6805.93    940.61 o 
 -12  10   2      601.55      569.68    490.60 o 
 -10  10   2    19120.46    17828.31    813.76 o 
  -8  10   2       23.41      -14.81    305.04 o 
  -6  10   2     5078.46     4930.75    543.72 o 
  -4  10   2    12424.28    12140.40   1185.47 o 
  -2  10   2    34679.24    38479.27   1533.89 o 
   0  10   2     1015.46     1507.00    233.34 o 
   2  10   2     7271.78     7805.04    385.41 o 
   4  10   2    13520.07    13116.79    457.03 o 
   6  10   2    15620.67    15308.91    587.45 o 
   8  10   2     2381.56     2391.89    362.56 o 
  10  10   2      230.53       95.08    436.39 o 
  12  10   2    19061.61    18608.83    784.59 o 
 -11  11   2      479.59      755.45    428.18 o 
  -9  11   2     1238.87      912.00    376.03 o 
  -7  11   2     1665.75     1651.33    498.81 o 
  -5  11   2      870.25      365.21    346.40 o 
  -3  11   2      786.26     1607.07   3258.17 o 
  -1  11   2     1406.49     3277.39   2011.42 o 
   1  11   2     2566.86     3714.42   1954.54 o 
   3  11   2      136.81      102.02    631.95 o 
   5  11   2        7.85     -276.26    247.70 o 
   7  11   2     6606.89     6662.28    839.17 o 
   9  11   2      510.91       91.86    356.38 o 
  11  11   2     4166.89     4729.27    518.36 o 
 -10  12   2     1430.51     1383.49    438.10 o 
  -8  12   2     6623.50     6074.17    533.03 o 
  -6  12   2      830.83      850.99    440.91 o 
  -4  12   2       44.06     -430.91    316.10 o 
   2  12   2        4.93     2345.97   3016.87 o 
   4  12   2     1894.37     2939.76   1009.61 o 
   6  12   2     7963.02     6317.02    490.56 o 
   8  12   2     1759.07     2114.54   1225.58 o 
  10  12   2      812.78      724.92    464.93 o 
  -7  13   2     5002.97     4815.12    442.90 o 
  -5  13   2      588.20      244.26    284.12 o 
   1  13   2     7861.09    16772.93   3682.07 o 
   3  13   2      328.50    -1571.94   3212.20 o 
   5  13   2      811.51      702.45    955.71 o 
   7  13   2      951.33      714.94    391.06 o 
   0  14   2        5.48     5677.39   3525.70 o 
   2  14   2      706.00     1923.37   3322.85 o 
   4  14   2     7385.35     7248.99    618.96 o 
 -18   0   3    18026.37    21456.77   2467.26 o 
 -16   0   3     1810.42     1294.18    573.40 o 
 -14   0   3    13517.99    14130.04    828.37 o 
 -12   0   3     5317.77     5359.90    386.73 o 
 -10   0   3    62585.59    54640.39   1090.82 o 
  -8   0   3      619.41      683.50    157.78 o 
  -6   0   3    29853.19    27806.86    579.78 o 
  -4   0   3    89537.84    86580.05   1516.37 o 
  -2   0   3   139067.03   140643.33   2257.01 o 
   0   0   3    52703.93    56164.54    992.52 o 
   2   0   3     6920.06     7332.80    200.74 o 
   4   0   3   133589.00   137363.88   2227.43 o 
   6   0   3     5896.16     5010.72    337.13 o 
   8   0   3    46530.78    46207.45    907.60 o 
  10   0   3    12433.03    11954.54    444.48 o 
  12   0   3    67350.95    63868.98   1411.34 o 
  14   0   3     1048.87      941.68    477.00 o 
  16   0   3    10268.52    10114.55    748.54 o 
  18   0   3     5372.80     6940.27   1076.79 o 
 -17   1   3     4770.84     6453.74    673.30 o 
 -15   1   3     4446.59     4400.97    464.97 o 
 -13   1   3    10926.32    11062.17    411.02 o 
 -11   1   3     1588.53     1885.03    255.03 o 
  -9   1   3    51872.68    48626.11    718.38 o 
  -7   1   3     4515.87     4298.18    192.30 o 
  -5   1   3    40865.32    42145.59    568.15 o 
  -3   1   3     3939.31     3917.42    147.99 o 
  -1   1   3    88193.19    91722.64   1879.10 o 
   1   1   3     1411.20     1946.69    132.26 o 
   3   1   3    51069.85    52833.14    971.31 o 
   5   1   3    46302.91    45527.33    558.96 o 
   7   1   3    57830.65    56203.72    724.41 o 
   9   1   3     9279.07     8742.77    302.99 o 
  11   1   3     2352.40     3022.72    201.05 o 
  13   1   3    20097.36    19175.21    521.84 o 
  15   1   3     3926.21     4244.33    437.55 o 
  17   1   3     4111.20     4398.66    556.49 o 
 -18   2   3     6809.93     7720.71    735.39 o 
 -16   2   3        4.15     -271.48    369.73 o 
 -14   2   3      248.28     1260.67    538.85 o 
 -12   2   3    12143.42    10712.23    811.08 o 
 -10   2   3     8844.86     8548.84    252.21 o 
  -8   2   3       24.93      -73.48     99.25 o 
  -6   2   3     3396.65     3873.84    150.80 o 
  -4   2   3    33457.87    32943.58    701.41 o 
  -2   2   3     8432.59     8582.30    320.65 o 
   0   2   3     2381.88     2695.78    228.37 o 
   2   2   3     6224.24     8828.23    823.50 o 
   4   2   3    24617.00    22852.93    480.01 o 
   6   2   3     7000.50     7125.21    213.99 o 
   8   2   3       20.57      -56.28    100.20 o 
  10   2   3     2678.93     2833.99    181.30 o 
  12   2   3     7586.94     7997.34    333.31 o 
  14   2   3        8.99       12.69    297.01 o 
  16   2   3        8.94     -300.19    336.19 o 
  18   2   3     4062.65     4557.03    588.82 o 
 -17   3   3     2108.90     3431.18    860.57 o 
 -15   3   3       51.24      103.40    316.66 o 
 -13   3   3      202.52       53.16    329.73 o 
 -11   3   3     4200.70     4188.28    344.97 o 
  -9   3   3     2360.30     2957.22    230.44 o 
  -7   3   3     4692.45     4119.41    412.04 o 
  -5   3   3     1152.31     1541.99    128.22 o 
  -3   3   3    17158.85    18073.23    780.16 o 
  -1   3   3      177.84      298.11     78.42 o 
   1   3   3      375.19      546.22     76.62 o 
   3   3   3    16744.66    17811.29    643.39 o 
   5   3   3     6271.69     5677.26    329.94 o 
   7   3   3     1090.23     1309.82    121.27 o 
   9   3   3      117.21      -46.68    114.63 o 
  11   3   3     4623.52     5500.28    429.27 o 
  13   3   3     4804.03     5532.76    431.43 o 
  15   3   3      589.29      768.59    283.63 o 
  17   3   3       75.47     -576.65    617.90 o 
 -18   4   3     1386.08     2805.97   1199.72 o 
 -16   4   3      413.92      972.50    451.91 o 
 -14   4   3      645.35      641.46    323.89 o 
 -12   4   3     7564.82     7917.30    377.39 o 
 -10   4   3     6181.17     6391.91    508.27 o 
  -8   4   3      534.92      525.20    132.33 o 
  -6   4   3     2288.53     2595.15    149.25 o 
  -4   4   3    13057.55    12350.71    486.09 o 
  -2   4   3     1168.91     1160.88    218.11 o 
   0   4   3      125.39      215.03     71.01 o 
   2   4   3    35387.66    38007.48   3262.52 o 
   4   4   3    17827.11    17135.42    522.01 o 
   6   4   3       42.05       85.08    125.29 o 
   8   4   3       88.48       45.67    129.10 o 
  10   4   3     6914.95     7040.02    280.04 o 
  12   4   3     5395.15     6141.31    424.15 o 
  14   4   3      279.22      -93.70    301.80 o 
  16   4   3       19.80     -492.76    425.37 o 
 -17   5   3     2200.40     2021.98    532.85 o 
 -15   5   3     6463.60     6660.38    603.99 o 
 -13   5   3     3487.13     3952.17    641.68 o 
 -11   5   3     3581.83     3449.65    468.32 o 
  -9   5   3    20101.10    18237.68    405.10 o 
  -7   5   3     2683.15     3157.54    221.43 o 
  -5   5   3    22313.79    22026.69    832.67 o 
  -3   5   3     6482.61     6902.52    287.45 o 
  -1   5   3    69688.41    88337.94   9732.30 o 
   1   5   3     2145.05     2436.54    270.34 o 
   3   5   3    27252.08    29017.43   1234.58 o 
   5   5   3    21965.68    20770.72    475.57 o 
   7   5   3    24331.20    23570.34    457.82 o 
   9   5   3     6256.91     5905.37    235.93 o 
  11   5   3      163.41       32.04    351.88 o 
  13   5   3    13034.50    12576.75    509.84 o 
  15   5   3     1179.27     1073.83    468.24 o 
  17   5   3     2575.15     3023.80    563.54 o 
 -16   6   3     1271.37     2125.25    522.49 o 
 -14   6   3    11139.85    11323.19    754.35 o 
 -12   6   3     5492.78     5738.98    526.62 o 
 -10   6   3    47760.43    44628.07   2207.23 o 
  -8   6   3     1376.47     1139.91    242.86 o 
  -6   6   3    25416.46    25257.97   1077.57 o 
  -4   6   3    52770.29    56762.82   2121.41 o 
  -2   6   3    83686.48    94972.27   6334.19 o 
   0   6   3    23879.03    29826.88   3654.49 o 
   2   6   3     4558.47     4843.15    283.91 o 
   4   6   3    82019.13    83093.00   2939.39 o 
   6   6   3     7644.27     7144.23    556.64 o 
   8   6   3    25920.01    24244.23    649.97 o 
  10   6   3     5006.43     5387.99    637.80 o 
  12   6   3    39543.88    39531.70    972.27 o 
  14   6   3      955.11     1148.61    317.10 o 
  16   6   3     5996.70     6536.87    621.68 o 
 -15   7   3     1786.26     2431.96    529.43 o 
 -13   7   3    14198.22    13346.38    691.57 o 
 -11   7   3      446.97      669.75    355.79 o 
  -9   7   3    35838.75    33519.63   1039.71 o 
  -7   7   3     2550.75     2937.13    310.18 o 
  -5   7   3    21966.45    21649.14   1409.16 o 
  -3   7   3     1244.39     1363.15    139.71 o 
  -1   7   3    45566.07    53311.78   4759.54 o 
   1   7   3      739.49      872.81    109.79 o 
   3   7   3    28458.93    28138.04   1510.92 o 
   5   7   3    20951.14    20635.82    693.84 o 
   7   7   3    41404.18    41288.18   1103.92 o 
   9   7   3     9315.27     8914.80    524.60 o 
  11   7   3     4842.82     5245.56    483.80 o 
  13   7   3    17304.11    17893.37    784.19 o 
  15   7   3     5089.91     5811.77    625.83 o 
 -14   8   3       49.75       90.59    440.17 o 
 -12   8   3     8415.12     8334.13    778.56 o 
 -10   8   3     2122.27     2127.58    383.82 o 
  -8   8   3     1057.80     1114.84    312.02 o 
  -6   8   3     2665.58     2656.69    441.71 o 
  -4   8   3    22104.38    22906.65   1006.38 o 
  -2   8   3     3690.09     4036.65    189.49 o 
   0   8   3     1497.02     1823.59    287.93 o 
   2   8   3     1918.59     2170.04    202.01 o 
   4   8   3    14677.04    13696.26    430.76 o 
   6   8   3     2615.87     2795.63    305.37 o 
   8   8   3     1137.82     2186.66    972.19 o 
  10   8   3      781.64     1432.61    369.82 o 
  12   8   3     8643.10     8648.04    597.09 o 
  14   8   3      106.20      395.67    487.41 o 
 -13   9   3      134.74     -117.69    427.24 o 
 -11   9   3     1323.05     1619.26    410.65 o 
  -9   9   3     1592.19     1340.08    364.29 o 
  -7   9   3      780.87     2106.72   1655.60 o 
  -5   9   3      207.91      -18.27    230.66 o 
  -3   9   3     5839.93     6741.67    968.90 o 
  -1   9   3      139.99       44.26    134.53 o 
   1   9   3       44.13       36.36    139.91 o 
   3   9   3     2757.57     2819.89    214.26 o 
   5   9   3     1936.84     2488.15    338.65 o 
   7   9   3       54.46      251.06    804.01 o 
   9   9   3      339.32      358.53    374.00 o 
  11   9   3     3658.78     4066.70    524.14 o 
  13   9   3     1298.91     1785.65    922.41 o 
 -12  10   3     1313.42     1791.39    483.70 o 
 -10  10   3     5403.64     5061.96    576.92 o 
  -8  10   3      738.39      818.71    342.78 o 
  -6  10   3       97.15     -429.97    265.44 o 
  -4  10   3     4683.68     5032.91    397.75 o 
  -2  10   3     1139.55     1453.16    201.53 o 
   0  10   3       15.02     -141.49    214.07 o 
   2  10   3     8220.77     7533.90    853.31 o 
   4  10   3     4120.74     5146.27   1215.04 o 
   6  10   3      579.93      756.18    315.73 o 
   8  10   3      237.71      -76.97    665.43 o 
  10  10   3     5404.64     5869.23    559.05 o 
  12  10   3     1902.95     1916.74    521.15 o 
 -11  11   3      599.73      744.31    436.00 o 
  -9  11   3     8544.40     7758.86    874.50 o 
  -7  11   3      511.99      578.45    366.10 o 
  -5  11   3     9599.66     8625.02    505.96 o 
  -3  11   3     1497.41     1614.34    286.04 o 
  -1  11   3    18336.08    17900.20    982.59 o 
   1  11   3     1238.37     2012.72    445.19 o 
   3  11   3     5648.48     5901.77    833.21 o 
   5  11   3    14707.89    12985.16    600.14 o 
   7  11   3     8812.77     8459.88    773.14 o 
   9  11   3     5439.23     5619.55    740.86 o 
  11  11   3      535.88      522.32    559.81 o 
 -10  12   3    14168.93    12976.15    699.48 o 
  -8  12   3      342.28      -14.84    346.26 o 
  -6  12   3     3759.91     3824.45    414.46 o 
  -4  12   3    15927.60    14356.71    728.96 o 
  -2  12   3    14986.50    14533.98    859.22 o 
   0  12   3    11536.30    13014.24    821.82 o 
   2  12   3     2105.60     2724.21    480.11 o 
   4  12   3    29286.91    27635.29   1518.52 o 
   6  12   3     5428.29     5495.85   2934.02 o 
   8  12   3     7241.75     7150.20    714.60 o 
  -7  13   3      463.92      343.25    363.69 o 
  -5  13   3     6426.37     5709.97    487.79 o 
  -3  13   3       20.54      402.08    395.32 o 
  -1  13   3    11121.97     8982.05    700.00 o 
   1  13   3      286.31      935.13    404.66 o 
   3  13   3     4381.38     4688.43    555.54 o 
   5  13   3     3539.65     3408.01    404.01 o 
   7  13   3     7331.32     7179.56    591.60 o 
  -2  14   3     1062.17      900.78    437.66 o 
   0  14   3      166.30     4258.43   3664.92 o 
   2  14   3     1136.13     1890.60   3839.60 o 
 -18   0   4      507.07     1101.32   1264.16 o 
 -16   0   4     5431.11     6050.27    758.34 o 
 -14   0   4     7754.38     7200.83    960.30 o 
 -12   0   4    28573.64    27759.67    984.21 o 
 -10   0   4     4266.34     4610.01    325.36 o 
  -8   0   4     6736.15     6219.24    299.72 o 
  -6   0   4    59305.01    56441.55   1055.05 o 
  -4   0   4    55688.95    55505.88   1020.61 o 
  -2   0   4    35070.95    35070.71    820.14 o 
   0   0   4      289.95     -140.08    215.23 o 
   2   0   4   136161.73   140674.17   2265.93 o 
   4   0   4     1859.76     2129.08    152.30 o 
   6   0   4    33906.41    32095.68    736.26 o 
   8   0   4     5093.31     4891.76    223.86 o 
  10   0   4    45437.11    42035.64    933.89 o 
  12   0   4      315.06       50.49    343.00 o 
  14   0   4     6305.48     7038.86    595.48 o 
  16   0   4     9231.62    10047.90    720.90 o 
  18   0   4     5993.15     8047.01   1125.61 o 
 -17   1   4     3601.99     4097.12    628.54 o 
 -15   1   4     2433.83     2704.56    436.14 o 
 -13   1   4     1185.60     1410.08    272.45 o 
 -11   1   4    19275.78    17733.74    412.16 o 
  -9   1   4     6148.08     6130.48    239.50 o 
  -7   1   4    14837.49    14191.37    290.23 o 
  -5   1   4     4262.05     3949.76    191.69 o 
  -3   1   4    62397.18    62734.89    806.86 o 
  -1   1   4       43.68      378.82    199.33 o 
   1   1   4    18078.08    18633.50    283.79 o 
   3   1   4    17980.48    15957.50    294.03 o 
   5   1   4    38367.10    35678.25    474.92 o 
   7   1   4     2790.07     3186.56    152.93 o 
   9   1   4     1091.47     1058.90    134.43 o 
  11   1   4    23517.29    22563.44    496.33 o 
  13   1   4     8292.85     8562.34    367.73 o 
  15   1   4     2888.54     3047.81    409.33 o 
  17   1   4       37.77     -239.17    466.89 o 
 -18   2   4     5008.73     7691.52   1020.25 o 
 -16   2   4       23.03      252.47    519.87 o 
 -14   2   4      100.40      169.24    259.86 o 
 -12   2   4    11573.21    11457.49    409.72 o 
 -10   2   4     9882.50     9093.41    387.27 o 
  -8   2   4     1070.43      980.16    130.54 o 
  -6   2   4      399.70      131.11    105.20 o 
  -4   2   4    39724.16    39220.73    770.86 o 
  -2   2   4     3409.71     3431.40    119.34 o 
   0   2   4     4101.94     3658.87    129.23 o 
   2   2   4    13763.77    13726.34    390.13 o 
   4   2   4    33323.37    32183.32    712.73 o 
   6   2   4       11.08     -252.13    126.07 o 
   8   2   4     2997.46     3122.66    165.39 o 
  10   2   4    14610.50    14064.03    358.80 o 
  12   2   4     9235.15     9682.13    393.78 o 
  14   2   4     3269.18     3868.45    325.48 o 
  16   2   4       25.22      629.55    460.34 o 
 -17   3   4     6903.30     9387.50   1007.78 o 
 -15   3   4     3486.74     4344.54    371.18 o 
 -13   3   4     7333.27     7010.20    382.56 o 
 -11   3   4       27.25     -416.13    214.06 o 
  -9   3   4    32317.30    30192.49    571.70 o 
  -7   3   4      813.60      637.18    302.76 o 
  -5   3   4    22276.56    21509.26    839.02 o 
  -3   3   4     3474.05     3511.67    156.69 o 
  -1   3   4    75382.16    84569.27   5190.01 o 
   1   3   4        9.33     -112.79     82.37 o 
   3   3   4    11569.51    11882.17    331.75 o 
   5   3   4    37174.51    37575.07    593.15 o 
   7   3   4    19231.36    17734.54    322.81 o 
   9   3   4     9038.52     9077.35    314.93 o 
  11   3   4      228.32      195.37    184.18 o 
  13   3   4    19179.51    18712.93    502.47 o 
  15   3   4     2134.37     2340.70    345.71 o 
  17   3   4     2658.65     2567.17    963.98 o 
 -16   4   4     1469.38     2275.03    506.54 o 
 -14   4   4      494.95      348.55    318.07 o 
 -12   4   4    17352.76    17011.31    511.73 o 
 -10   4   4    13412.38    13353.36    412.35 o 
  -8   4   4     3647.95     4021.61    226.09 o 
  -6   4   4       20.68      387.66    294.87 o 
  -4   4   4    49890.21    50206.05   2550.77 o 
  -2   4   4     4931.62     5368.70    194.86 o 
   0   4   4    28321.91    39679.57   2560.09 o 
   2   4   4     5798.12     6207.84    189.55 o 
   4   4   4    68362.42    73746.77   1675.62 o 
   6   4   4      552.54      433.98    141.98 o 
   8   4   4     6812.46     6884.68    392.27 o 
  10   4   4     9887.63     9793.95    414.69 o 
  12   4   4     8997.50     9639.44    715.54 o 
  14   4   4     2548.07     2916.93    382.62 o 
  16   4   4      251.42       -0.85    444.33 o 
 -17   5   4     4413.41     4439.61    605.56 o 
 -15   5   4     2292.92     2318.93    496.97 o 
 -13   5   4     2196.96     2437.73    346.71 o 
 -11   5   4    16240.26    15336.66    607.76 o 
  -9   5   4     7741.98     7817.82    355.55 o 
  -7   5   4    13621.00    14066.77    663.13 o 
  -5   5   4       14.73      167.31    141.54 o 
  -3   5   4    38764.17    39758.91   2052.73 o 
  -1   5   4     2632.99     3577.76    242.19 o 
   1   5   4    11512.54    12496.82   1600.72 o 
   3   5   4     8933.89     8114.66    353.78 o 
   5   5   4    39719.91    39518.02    680.93 o 
   7   5   4     1531.31     1624.33    166.84 o 
   9   5   4     2703.78     3052.07    296.10 o 
  11   5   4    12919.93    12191.71    472.39 o 
  13   5   4     5197.00     5521.98    406.82 o 
  15   5   4     1047.13     1158.30    453.12 o 
 -16   6   4     1986.64     2640.17   1104.51 o 
 -14   6   4     5076.45     4923.26    723.17 o 
 -12   6   4    15503.46    17075.86    999.69 o 
 -10   6   4     2594.56     2887.49    468.24 o 
  -8   6   4     3222.46     3298.82    345.66 o 
  -6   6   4    36384.08    35988.02    898.81 o 
  -4   6   4    18469.59    19129.96    773.34 o 
  -2   6   4    17176.53    19221.46    760.57 o 
   0   6   4     1709.22     1816.62    260.70 o 
   2   6   4    66131.82    70301.75   5215.35 o 
   4   6   4       36.90      146.52    131.94 o 
   6   6   4    20206.66    19657.91    556.41 o 
   8   6   4     7870.50     8404.11   1173.79 o 
  10   6   4    31669.20    30199.25    774.50 o 
  12   6   4      473.65      448.72    272.60 o 
  14   6   4     5221.39     6069.77    485.65 o 
  16   6   4     6015.58     7091.41    637.68 o 
 -15   7   4     1300.20     1370.04   1295.17 o 
 -13   7   4      905.75     1102.45    455.47 o 
 -11   7   4     9100.96    10277.17    854.31 o 
  -9   7   4     2016.28     3202.34    497.93 o 
  -7   7   4     6757.36     6062.36    410.11 o 
  -5   7   4     6124.81     6547.07    401.18 o 
  -3   7   4    31996.77    33649.03   1758.49 o 
  -1   7   4     1825.78     2265.97    384.36 o 
   1   7   4    10406.22    12176.88   1225.47 o 
   3   7   4    12176.58    11169.60   1244.10 o 
   5   7   4    19087.44    19303.09    812.03 o 
   7   7   4     1248.56     1385.50    442.31 o 
   9   7   4       81.17      179.37    389.26 o 
  11   7   4    14032.84    14864.90    964.10 o 
  13   7   4     3995.73     5514.62    650.25 o 
  15   7   4     3476.77     4125.77    588.40 o 
 -14   8   4       14.72     -131.02    472.98 o 
 -12   8   4     6128.67     6188.32    576.22 o 
 -10   8   4     2205.67     2787.52    703.12 o 
  -8   8   4     1856.18     2067.47    350.62 o 
  -6   8   4     1630.11     1242.35    306.20 o 
  -4   8   4    24980.27    26053.51   2059.13 o 
  -2   8   4     1143.05     1197.80    206.83 o 
   0   8   4     3412.62     4358.40    270.61 o 
   2   8   4     6618.62     6349.62    706.62 o 
   4   8   4    15247.79    14126.56   1143.09 o 
   6   8   4      393.12      916.03    502.76 o 
   8   8   4     2806.16     3025.28    448.34 o 
  10   8   4     9380.30     8903.97    616.41 o 
  12   8   4     7956.82     8692.91    610.04 o 
  14   8   4     2219.53     3157.55    545.63 o 
 -13   9   4     3514.74     2808.99    542.94 o 
 -11   9   4      205.86      -19.70    392.45 o 
  -9   9   4    16113.74    15009.93    697.14 o 
  -7   9   4      258.12      230.23    297.88 o 
  -5   9   4     9840.68     9231.11    503.30 o 
  -3   9   4     3043.23     2880.94    324.23 o 
  -1   9   4    25601.75    25896.88   4909.47 o 
   1   9   4      865.55      756.12    325.06 o 
   3   9   4     3707.98     3831.08   1916.62 o 
   5   9   4    19100.54    19333.70   2216.21 o 
   7   9   4     5429.12     5678.29    498.62 o 
   9   9   4     6048.85     6736.23    568.85 o 
  11   9   4      178.31      108.63    581.04 o 
  13   9   4    12310.55    11520.81    789.90 o 
 -12  10   4     7085.09     7160.05    629.12 o 
 -10  10   4     6831.47     6291.36    541.60 o 
  -8  10   4      890.79     1377.65    364.20 o 
  -6  10   4       82.93       65.08    297.39 o 
  -4  10   4    16498.94    15460.09    669.91 o 
  -2  10   4     1894.66     2479.38    326.59 o 
   0  10   4     7646.66     7579.17   1235.71 o 
   2  10   4     3578.63     4002.17   1377.09 o 
   4  10   4    23539.79    22280.95   1226.62 o 
   6  10   4       18.94      387.33    330.76 o 
   8  10   4     2658.43     2541.67    428.46 o 
  10  10   4     4626.33     4871.00    566.03 o 
  12  10   4     2126.01     2187.21    988.22 o 
 -11  11   4     6567.81     6510.21    599.18 o 
  -9  11   4     2898.57     2834.38    448.45 o 
  -7  11   4     5805.49     5413.89    513.37 o 
  -5  11   4      170.21     -334.16    293.38 o 
  -3  11   4    15155.07    13754.00    626.52 o 
  -1  11   4     2840.49     3222.04    361.05 o 
   1  11   4     3527.57     4392.01    698.88 o 
   3  11   4     1033.92     2941.45   6151.41 o 
   5  11   4    10566.11    10525.68    976.78 o 
   7  11   4      186.72     -172.68    452.62 o 
   9  11   4      895.65     1422.72    458.00 o 
  -8  12   4     2201.42     2334.04    427.02 o 
  -6  12   4     7984.08     7175.48    537.15 o 
  -4  12   4     6329.61     5808.11    474.79 o 
  -2  12   4     4741.89     4046.92    578.57 o 
   0  12   4      131.42      363.83    311.85 o 
   2  12   4    18074.18    18867.47   1072.72 o 
   4  12   4      393.42      557.06    346.38 o 
   6  12   4     3941.11     4305.44    685.37 o 
   8  12   4     1104.33      720.45    435.78 o 
  -5  13   4     1004.26      983.39    373.87 o 
  -3  13   4     7953.20     7082.36    988.18 o 
  -1  13   4      311.29       16.13    313.27 o 
   1  13   4     1689.30     3633.30   5998.29 o 
   3  13   4     5034.59     5359.07    669.98 o 
   5  13   4     5363.10     5525.09    544.05 o 
 -16   0   5      256.54      219.26    829.50 o 
 -14   0   5     1042.24     1569.21    572.70 o 
 -12   0   5     1437.46     1679.31    374.48 o 
 -10   0   5     5659.83     5552.95    344.19 o 
  -8   0   5      756.76      535.77    371.29 o 
  -6   0   5     3654.43     4172.37    222.80 o 
  -4   0   5     7402.13     7014.46    249.41 o 
  -2   0   5    47322.07    49933.95    878.12 o 
   0   0   5     7676.55     8319.21    257.79 o 
   2   0   5      403.26     1037.14    312.73 o 
   4   0   5     2055.54     2449.73    382.67 o 
   6   0   5     1555.69     2072.82    181.34 o 
   8   0   5       31.56     -326.23    188.28 o 
  10   0   5     2077.97     2436.90    348.36 o 
  12   0   5     2023.37     2834.42    420.97 o 
  14   0   5      140.38     -135.57    495.58 o 
  16   0   5      685.78     1313.41    572.27 o 
 -17   1   5      930.17     2203.53    891.28 o 
 -15   1   5      285.40      412.41    388.41 o 
 -13   1   5      104.92     -332.53    232.81 o 
 -11   1   5     5403.25     6159.36    391.65 o 
  -9   1   5     1115.68     1746.72    175.12 o 
  -7   1   5       51.24       -5.30    131.95 o 
  -5   1   5     6007.25     5880.29    185.55 o 
  -3   1   5    19322.63    19001.31    344.98 o 
  -1   1   5     6118.00     6439.92    171.14 o 
   1   1   5     3013.69     3961.06    298.06 o 
   3   1   5     2917.78     2865.84    126.08 o 
   5   1   5    11450.56    12153.64    480.71 o 
   7   1   5      809.18      841.54    119.67 o 
   9   1   5     1772.21     2067.14    165.34 o 
  11   1   5     7241.67     7389.52    425.48 o 
  13   1   5     2779.40     3183.73    342.61 o 
  15   1   5       36.33      -49.34    344.12 o 
  17   1   5      486.53     -260.49    621.46 o 
 -16   2   5     2268.72     3520.99    612.67 o 
 -14   2   5     9007.99     8620.38    661.63 o 
 -12   2   5    14231.69    13750.79    449.82 o 
 -10   2   5     6637.39     6604.94    315.40 o 
  -8   2   5     1359.61     1517.11    195.50 o 
  -6   2   5    70298.94    67622.49    954.37 o 
  -4   2   5    11462.92    10859.58    232.63 o 
  -2   2   5    54435.81    60002.87    826.17 o 
   0   2   5     6028.64     7070.68    361.99 o 
   2   2   5   101602.93   107891.27   2670.06 o 
   4   2   5      241.04      158.23    114.02 o 
   6   2   5    25188.98    24873.09    394.49 o 
   8   2   5    15170.52    14162.12    323.46 o 
  10   2   5    26127.05    25748.95    524.65 o 
  12   2   5     6369.76     6336.07    327.71 o 
  14   2   5     2532.12     2964.84    361.09 o 
  16   2   5    10986.82    11949.24    668.59 o 
 -17   3   5     1664.71     3350.14    907.07 o 
 -15   3   5    12638.94    13143.47    617.45 o 
 -13   3   5      248.10      301.21    255.92 o 
 -11   3   5    61444.36    58300.32   1069.66 o 
  -9   3   5       26.08     -395.16    197.58 o 
  -7   3   5    49589.77    48329.91    916.88 o 
  -5   3   5    29178.06    27787.53    817.84 o 
  -3   3   5    79589.41    80771.73   2478.49 o 
  -1   3   5    26009.46    29300.10   1440.39 o 
   1   3   5    10523.13    11500.11    337.82 o 
   3   3   5   124379.27   126957.87   3783.55 o 
   5   3   5    27743.63    27526.21    429.99 o 
   7   3   5    43964.27    41943.59    687.35 o 
   9   3   5       84.24      377.89    214.30 o 
  11   3   5    54023.46    51753.42    865.59 o 
  13   3   5      639.67      458.33    248.89 o 
  15   3   5     9733.94     9711.05    819.75 o 
  17   3   5     4404.75     5638.96    834.33 o 
 -16   4   5     2593.10     4076.35    899.61 o 
 -14   4   5    10616.23    11395.40    743.38 o 
 -12   4   5    12327.00    12169.72    443.33 o 
 -10   4   5     5745.79     6047.44    320.02 o 
  -8   4   5      128.67      378.99    271.11 o 
  -6   4   5    51365.38    50337.45   1699.52 o 
  -4   4   5     3469.49     3619.10    186.24 o 
  -2   4   5    31411.32    32562.66   1574.05 o 
   0   4   5     5707.87     6909.53    269.43 o 
   2   4   5    46709.72    48460.09   2879.38 o 
   4   4   5      384.92      566.81    203.91 o 
   6   4   5     9508.85     8791.68    375.26 o 
   8   4   5    17622.90    16858.75    441.74 o 
  10   4   5    25166.65    23731.44    573.54 o 
  12   4   5     8302.50     8481.44    388.31 o 
  14   4   5     5496.39     5743.90    525.72 o 
  16   4   5     9755.40    10885.17   1054.78 o 
 -15   5   5      215.50      173.54    460.81 o 
 -13   5   5     2372.93     2534.92    354.43 o 
 -11   5   5     5421.87     5814.80    354.45 o 
  -9   5   5      295.58      301.99    246.20 o 
  -7   5   5      127.71     -353.86    191.11 o 
  -5   5   5     7258.15     7632.61    313.73 o 
  -3   5   5     8013.24     8676.16    414.17 o 
  -1   5   5      873.07     1387.81    331.23 o 
   1   5   5       23.24     -186.22    114.90 o 
   3   5   5     7636.36     8249.02    264.75 o 
   5   5   5    15462.00    15355.16    802.90 o 
   7   5   5      346.64      545.74    284.90 o 
   9   5   5       27.52      156.68    279.25 o 
  11   5   5     3732.04     4540.58    374.64 o 
  13   5   5     2750.32     3547.58    393.28 o 
  15   5   5       45.96      -27.72    448.55 o 
 -16   6   5       77.87      106.01    593.86 o 
 -14   6   5      805.60      901.41    625.65 o 
 -12   6   5     1049.59      868.07    392.30 o 
 -10   6   5     3593.32     4250.77    428.57 o 
  -8   6   5     1411.07     1086.42    346.83 o 
  -6   6   5       25.39     -351.71    391.87 o 
  -4   6   5     2536.86     2731.44    387.16 o 
  -2   6   5     3857.66     4733.74    291.98 o 
   0   6   5      642.86     1037.79    200.87 o 
   2   6   5     1692.76     2282.85    593.32 o 
   4   6   5     3509.17     3532.15    298.09 o 
   6   6   5      328.89      679.82    261.04 o 
   8   6   5      147.59      663.56    298.92 o 
  10   6   5     3602.58     4324.35    335.04 o 
  12   6   5      403.84      589.32    330.51 o 
  14   6   5      363.89      241.34    433.43 o 
 -15   7   5      333.66      547.05    512.00 o 
 -13   7   5      131.13      204.24    448.59 o 
 -11   7   5     5661.27     5303.58    526.39 o 
  -9   7   5     4730.58     4411.90    455.73 o 
  -7   7   5      630.27      576.00    356.94 o 
  -5   7   5        1.77     -244.22    234.42 o 
  -3   7   5    12711.64    13146.70   2257.27 o 
  -1   7   5     4077.63     5955.10   1187.27 o 
   1   7   5      639.93     1071.59    472.34 o 
   3   7   5     4075.86     4775.37    402.17 o 
   5   7   5     6191.67     6075.41    466.79 o 
   7   7   5       31.27      557.73   1460.64 o 
   9   7   5     1524.79     2358.12    442.49 o 
  11   7   5     4773.49     4703.97    575.02 o 
  13   7   5     1162.45      848.73    540.93 o 
 -14   8   5     2486.71     2902.18    563.25 o 
 -12   8   5     8265.71     8349.24    655.67 o 
 -10   8   5     1887.71     1791.40    422.71 o 
  -8   8   5     2529.54     2595.23    398.54 o 
  -6   8   5    25752.01    23881.10    827.38 o 
  -4   8   5    12109.08    12039.19   1012.23 o 
  -2   8   5    13288.18    12991.34   1676.88 o 
   0   8   5      810.37      765.70    285.32 o 
   2   8   5    33552.96    34908.11   4008.56 o 
   4   8   5      309.93      -34.75    560.13 o 
   6   8   5     8786.89     8818.56    564.75 o 
   8   8   5     7496.97     7605.00   1001.90 o 
  10   8   5     8871.74     8867.98   1107.56 o 
  12   8   5     2613.48     2666.11    566.74 o 
  14   8   5       19.74     -250.55    550.85 o 
 -13   9   5       84.13     -284.07    456.31 o 
 -11   9   5    21312.24    19220.20    849.37 o 
  -9   9   5      167.12      306.04    369.61 o 
  -7   9   5    10634.47    10643.28    580.92 o 
  -5   9   5    21538.51    20973.49    922.25 o 
  -3   9   5    27631.51    26170.86   2874.02 o 
  -1   9   5    14975.34    15438.39   3373.37 o 
   1   9   5     7237.59     7949.71   1372.59 o 
   3   9   5    37582.16    38126.36   5818.29 o 
   5   9   5    10976.93    12039.72   1475.25 o 
   7   9   5    12113.78    12615.46    937.99 o 
   9   9   5      648.38      838.90    425.66 o 
  11   9   5    23908.63    23955.76   1118.02 o 
 -12  10   5     4014.16     4218.02    568.98 o 
 -10  10   5     5514.34     5262.59    636.03 o 
  -8  10   5       36.73     -345.11    346.15 o 
  -6  10   5    20195.00    18846.04    745.99 o 
  -4  10   5      730.08     1020.54    332.13 o 
  -2  10   5     6515.86     5897.50    482.35 o 
   0  10   5     6122.92     6543.62    574.28 o 
   2  10   5    18700.50    18309.80   2957.78 o 
   4  10   5     1261.16     1116.23    492.25 o 
   6  10   5     8373.95     8392.86    600.23 o 
   8  10   5     6062.71     6596.40    578.93 o 
  10  10   5    16157.91    15583.60    984.13 o 
  -9  11   5      311.03      386.10    407.71 o 
  -7  11   5     1240.87      888.35    375.93 o 
  -5  11   5     3305.99     3134.76    537.01 o 
  -3  11   5     7051.44     6121.76    500.01 o 
  -1  11   5      499.61      227.75    316.70 o 
   1  11   5      318.79      155.44    542.26 o 
   3  11   5     1811.82     2895.38   5060.24 o 
   5  11   5     4681.37     4772.67    507.99 o 
   7  11   5       27.73      235.77    412.06 o 
   9  11   5      125.22     -114.82    437.28 o 
  -8  12   5       93.32      184.00    402.00 o 
  -6  12   5      276.19     -310.23    364.26 o 
  -4  12   5      664.55     1011.98    374.15 o 
  -2  12   5      102.51     -275.77    350.26 o 
   0  12   5      112.50      334.45    336.37 o 
   2  12   5     4687.26     5018.92   1084.72 o 
   4  12   5     2473.72     2715.72    760.03 o 
   6  12   5       91.78     -121.16    390.66 o 
  -3  13   5     3831.72     3867.04    460.01 o 
  -1  13   5      491.90      269.26    363.86 o 
   1  13   5       18.90       73.12   2181.81 o 
   3  13   5     4363.60     5346.06    811.10 o 
 -16   0   6     5046.04     7080.05   1604.67 o 
 -14   0   6    16193.69    17643.23    964.44 o 
 -12   0   6    10974.86     9721.20    715.41 o 
 -10   0   6    19856.33    16772.74    565.88 o 
  -8   0   6       10.72     -129.75    192.84 o 
  -6   0   6    75266.93    69099.80   1455.27 o 
  -4   0   6       24.56      -83.44    129.99 o 
  -2   0   6    29736.74    29653.14    635.52 o 
   0   0   6    25585.45    25779.70    568.83 o 
   2   0   6    51070.39    48462.41   1213.17 o 
   4   0   6    16702.47    16567.43    409.83 o 
   6   0   6    26825.86    24963.66    609.56 o 
   8   0   6    36992.76    35271.54    810.71 o 
  10   0   6    19778.78    18567.18    575.83 o 
  12   0   6    18645.13    19060.88    846.68 o 
  14   0   6      384.25       25.37    553.99 o 
  16   0   6    19268.67    19798.51   1339.65 o 
 -17   1   6      177.52     1223.46    908.12 o 
 -15   1   6     4668.20     5417.70    642.90 o 
 -13   1   6     9134.13     8910.36    503.23 o 
 -11   1   6    22097.37    21456.45    545.04 o 
  -9   1   6     6750.33     6193.37    283.97 o 
  -7   1   6     1710.84     2146.55    171.33 o 
  -5   1   6    57549.73    54866.36    787.88 o 
  -3   1   6    18992.04    17430.13    315.02 o 
  -1   1   6    25034.97    25941.05    439.97 o 
   1   1   6       33.67     -124.36    110.88 o 
   3   1   6    69984.17    69611.23    898.86 o 
   5   1   6     5075.86     5393.56    183.43 o 
   7   1   6     9728.62     9609.14    254.30 o 
   9   1   6     9442.25    10005.58    438.97 o 
  11   1   6    29740.55    27909.97    558.78 o 
  13   1   6      201.12     -447.50    311.26 o 
  15   1   6     3149.84     3743.47    530.27 o 
 -16   2   6     4347.28     5161.44    661.29 o 
 -14   2   6     7400.14     8379.29    771.17 o 
 -12   2   6     1475.20     1418.55    280.05 o 
 -10   2   6      872.10      485.90    326.77 o 
  -8   2   6     8353.79     8040.14    376.09 o 
  -6   2   6     8177.69     8170.22    230.33 o 
  -4   2   6      333.48      149.45    102.61 o 
  -2   2   6     1197.66     1319.34    127.61 o 
   0   2   6    14042.26    14497.64    341.27 o 
   2   2   6        8.04       51.71     91.24 o 
   4   2   6     3090.32     3705.45    184.23 o 
   6   2   6     3874.44     4541.75    271.65 o 
   8   2   6    10556.36     9616.62    430.01 o 
  10   2   6      592.28     1658.19    442.63 o 
  12   2   6     1488.37     1557.54    244.71 o 
  14   2   6     4546.39     4390.66    443.72 o 
  16   2   6     1253.57     1049.20    493.92 o 
 -15   3   6     2734.62     3113.89    588.16 o 
 -13   3   6     6256.33     6512.35    487.87 o 
 -11   3   6     2340.22     3074.60    545.32 o 
  -9   3   6      230.66     -277.58    191.76 o 
  -7   3   6    27804.29    26832.98    574.56 o 
  -5   3   6     9187.81     9276.78    346.18 o 
  -3   3   6     4298.84     4490.32    170.33 o 
  -1   3   6      445.12     2044.56    319.20 o 
   1   3   6    38641.59    40948.89   1791.19 o 
   3   3   6     9939.51     9500.69    454.64 o 
   5   3   6     6110.43     9241.30   1316.95 o 
   7   3   6     3614.10     4411.66    248.16 o 
   9   3   6    22150.80    20063.81    488.17 o 
  11   3   6       85.15      -98.87    233.57 o 
  13   3   6      638.44      433.24    258.24 o 
  15   3   6     4211.87     5091.11    707.21 o 
 -16   4   6      730.36     2019.82   1064.92 o 
 -14   4   6     3709.65     3968.72    510.82 o 
 -12   4   6      376.57      358.21    306.18 o 
 -10   4   6      581.31      958.53    447.78 o 
  -8   4   6     4824.83     5186.91    283.05 o 
  -6   4   6     1312.66     1183.95    188.25 o 
  -4   4   6     3226.47     4076.09    212.20 o 
  -2   4   6      511.50      910.09    343.19 o 
   0   4   6    21146.23    22726.53   1396.43 o 
   2   4   6      385.13      407.18    127.82 o 
   4   4   6     2611.25     4794.40   1001.54 o 
   6   4   6     7498.70     8312.99    727.25 o 
   8   4   6    10973.63     9728.59    359.66 o 
  10   4   6     2521.50     2661.49    290.77 o 
  12   4   6     4259.42     4305.97    394.82 o 
  14   4   6     3811.70     3956.33    621.70 o 
 -15   5   6     1099.20      954.40    506.41 o 
 -13   5   6     9785.04     9857.35    660.01 o 
 -11   5   6    18877.11    17870.16    810.58 o 
  -9   5   6     8565.62     7609.45    652.19 o 
  -7   5   6     8688.00     8352.36    333.63 o 
  -5   5   6    32712.36    32829.01   1626.14 o 
  -3   5   6    22958.07    24838.94   1365.12 o 
  -1   5   6     7235.54     7935.48    427.94 o 
   1   5   6     1344.22     2355.07    290.83 o 
   3   5   6    55126.54    59278.16   2262.78 o 
   5   5   6      998.45     1205.09    256.52 o 
   7   5   6    11445.00    10853.97    429.40 o 
   9   5   6     4315.09     5541.35    395.68 o 
  11   5   6    18347.62    17377.00    579.51 o 
  13   5   6        4.71     -538.59    403.28 o 
  15   5   6      485.51      671.77    473.39 o 
 -14   6   6    12626.54    11833.97    761.20 o 
 -12   6   6     7076.08     8370.11    647.42 o 
 -10   6   6    10697.02    11024.91    640.02 o 
  -8   6   6      692.17      673.29    333.33 o 
  -6   6   6    46261.04    44715.73   1578.59 o 
  -4   6   6      656.14      474.18    261.41 o 
  -2   6   6    30969.54    35513.00   3093.84 o 
   0   6   6    11475.25    13907.16   1361.15 o 
   2   6   6    39896.80    40830.82   6639.62 o 
   4   6   6     3995.07     4712.65    424.34 o 
   6   6   6     8798.50     8249.02   1046.46 o 
   8   6   6    22398.80    22699.17    748.59 o 
  10   6   6     7591.35     8656.38    570.14 o 
  12   6   6    16243.02    16795.33    626.13 o 
  14   6   6      371.81      620.01    498.72 o 
 -13   7   6     5707.27     6229.02    637.95 o 
 -11   7   6    10528.55    10682.97    674.34 o 
  -9   7   6     2408.27     2381.19    433.12 o 
  -7   7   6       31.19      -83.82    303.78 o 
  -5   7   6    23224.44    22060.02   1745.31 o 
  -3   7   6     3467.91     4549.53    990.78 o 
  -1   7   6    10205.06    11040.76   2503.76 o 
   1   7   6      858.95     1761.16    340.59 o 
   3   7   6    45156.89    46078.89   5500.62 o 
   5   7   6     2350.64     2996.41    408.67 o 
   7   7   6     8445.80     8736.21    621.98 o 
   9   7   6     4485.56     4998.72    558.59 o 
  11   7   6    17626.30    17930.53    882.61 o 
  13   7   6      231.48      176.06    708.38 o 
 -12   8   6     1382.64     1296.45    490.04 o 
 -10   8   6     2202.71     2654.02    468.19 o 
  -8   8   6     5082.08     5370.41    491.79 o 
  -6   8   6     7024.37     7252.80    500.57 o 
  -4   8   6       43.87        2.94    289.65 o 
  -2   8   6      351.71      387.97    303.74 o 
   0   8   6     6691.08     7833.96   2293.89 o 
   2   8   6       21.21     -482.35   1047.61 o 
   4   8   6     3103.97     3826.70    847.56 o 
   6   8   6      545.78      623.80   1027.39 o 
   8   8   6     7185.45     7758.07    669.47 o 
  10   8   6       14.40     -164.59    436.53 o 
  12   8   6     1094.86     1122.47    554.18 o 
 -11   9   6       44.59      398.12    447.88 o 
  -9   9   6     1254.77     1335.01    505.27 o 
  -7   9   6     7746.46     7594.63    541.36 o 
  -5   9   6    13563.23    13153.06   1048.96 o 
  -3   9   6       71.37       -8.85    311.98 o 
  -1   9   6     1466.03     1833.70    371.19 o 
   1   9   6     4509.33     5157.04   1398.18 o 
   3   9   6     4763.44     7206.40   5822.06 o 
   5   9   6      392.42      334.72    362.54 o 
   7   9   6     1841.95     2428.46   1006.87 o 
   9   9   6    10816.19    10643.91    742.46 o 
  11   9   6      811.50      879.92    528.45 o 
 -10  10   6       12.51     -176.76    435.93 o 
  -8  10   6     1076.38     1177.19    412.12 o 
  -6  10   6     1346.17      765.62    381.31 o 
  -4  10   6      710.44      564.25    354.84 o 
  -2  10   6      612.33      528.59    356.42 o 
   0  10   6    13355.61    14989.44   4093.88 o 
   2  10   6       56.39     -265.93    337.76 o 
   4  10   6     5558.55     5754.04    524.14 o 
   6  10   6      683.26      896.57    608.10 o 
   8  10   6     5259.30     6051.68    615.50 o 
  10  10   6      159.23       98.38    487.65 o 
  -9  11   6      562.55      565.24    422.94 o 
  -7  11   6      485.03      358.68    415.52 o 
  -5  11   6     8724.01     8282.89    604.28 o 
  -3  11   6     3622.57     4318.58    485.30 o 
  -1  11   6     2061.71     2378.37    432.02 o 
   1  11   6     1275.95     2054.19   1602.59 o 
   3  11   6    12659.75    12583.23   1319.05 o 
   5  11   6       67.29     -664.36    676.85 o 
   7  11   6     1561.44     1700.41    647.88 o 
  -6  12   6    12012.93    10380.02    982.33 o 
  -4  12   6       47.83     -142.27    376.18 o 
  -2  12   6     6743.58     6042.39    561.41 o 
   0  12   6     2521.58     3025.59    466.34 o 
   2  12   6     8867.07     9283.97   1489.17 o 
   4  12   6      772.58      779.25    431.70 o 
 -16   0   7    10086.10    11787.04   1473.52 o 
 -14   0   7      533.81      450.95    555.93 o 
 -12   0   7    17227.02    17318.07    944.16 o 
 -10   0   7     2346.43     2616.51    526.63 o 
  -8   0   7    45917.38    44415.18   1051.64 o 
  -6   0   7       76.62     -118.19    202.18 o 
  -4   0   7    21918.91    21070.24    585.84 o 
  -2   0   7    30604.34    31462.84    774.12 o 
   0   0   7    28915.26    31832.49    737.49 o 
   2   0   7    60761.74    60094.86   1202.63 o 
   4   0   7    15432.95    15520.69    460.41 o 
   6   0   7    66802.69    73406.69   3978.66 o 
   8   0   7     9028.98     9315.86    727.53 o 
  10   0   7    24143.22    21875.06   1053.82 o 
  12   0   7      200.24     -385.88    410.87 o 
  14   0   7    13383.27    12961.44    788.96 o 
 -15   1   7     2236.91     3395.47    908.33 o 
 -13   1   7    10135.65    10639.94    548.35 o 
 -11   1   7      479.99      170.05    272.44 o 
  -9   1   7       63.71     -523.34    387.23 o 
  -7   1   7    35760.20    32247.93    619.75 o 
  -5   1   7    12602.07    11934.80    335.63 o 
  -3   1   7    18231.02    17827.96    363.67 o 
  -1   1   7      251.91     7870.28    501.75 o 
   1   1   7    67581.48    67024.71    906.47 o 
   3   1   7     5234.63     5697.91    227.03 o 
   5   1   7    10061.91     9166.21    364.84 o 
   7   1   7    17155.47    16741.05    533.86 o 
   9   1   7    33746.15    32411.08    604.05 o 
  11   1   7      945.77      725.16    252.58 o 
  13   1   7     3755.80     4125.19    423.06 o 
  15   1   7     6995.73     7974.93    749.33 o 
 -16   2   7     2026.99     4999.64    978.31 o 
 -14   2   7     9897.11    11241.85   1005.82 o 
 -12   2   7      175.66      334.34    344.73 o 
 -10   2   7     4025.92     4566.10    553.05 o 
  -8   2   7     4782.91     5510.54    304.18 o 
  -6   2   7    10227.06     9550.28    330.86 o 
  -4   2   7     1552.30     1764.47    152.25 o 
  -2   2   7     1052.30     1348.34    183.49 o 
   0   2   7     8730.45     8290.14    363.73 o 
   2   2   7     6647.95     5765.92    201.96 o 
   4   2   7     3117.40     3649.09    189.55 o 
   6   2   7      631.91     3724.70    816.82 o 
   8   2   7     7257.65     7024.10    280.10 o 
  10   2   7       19.45      230.57    223.69 o 
  12   2   7     1850.33     1970.46    290.50 o 
  14   2   7     3628.52     3714.40    521.38 o 
 -15   3   7       19.60     1439.21    834.59 o 
 -13   3   7     6421.78     7777.78    552.79 o 
 -11   3   7     1856.08     2488.48    325.04 o 
  -9   3   7     2834.99     2407.01    318.45 o 
  -7   3   7      403.15     -405.20    396.87 o 
  -5   3   7    20448.82    18934.62    514.40 o 
  -3   3   7    13616.77    13364.22    685.62 o 
  -1   3   7      563.69      795.98    218.08 o 
   1   3   7     2647.82     2852.26    436.21 o 
   3   3   7    31288.99    29439.41    899.06 o 
   5   3   7      117.39      477.37    405.05 o 
   7   3   7     8441.38     9032.35    798.76 o 
   9   3   7    11861.03    11599.78    376.32 o 
  11   3   7    26609.04    24968.59    603.31 o 
  13   3   7      628.35      850.20    426.93 o 
  15   3   7      763.85      294.84    750.98 o 
 -14   4   7     6704.69     6311.56    621.18 o 
 -12   4   7       30.55      -63.89    298.84 o 
 -10   4   7      673.83      653.82    268.44 o 
  -8   4   7     4385.25     4766.01    304.86 o 
  -6   4   7     3086.24     3324.29    412.33 o 
  -4   4   7     5323.52     5601.15    315.11 o 
  -2   4   7      727.77     1313.92    327.77 o 
   0   4   7    13492.68    14775.52    760.31 o 
   2   4   7     8592.17     8654.46    727.36 o 
   4   4   7     1252.28     1500.98    423.47 o 
   6   4   7       25.57       27.39    390.43 o 
   8   4   7     5432.55     5898.16    338.44 o 
  10   4   7      850.07     1126.57    278.18 o 
  12   4   7     3357.12     3356.16    481.65 o 
  14   4   7     1678.91     2025.98    635.00 o 
 -13   5   7    11565.36    11756.26    712.10 o 
 -11   5   7      179.66      -65.81    283.42 o 
  -9   5   7     2545.04     2544.53    317.32 o 
  -7   5   7    12293.48    11236.95    559.19 o 
  -5   5   7    12359.18    12173.79    612.57 o 
  -3   5   7     3476.41     3606.56    501.72 o 
  -1   5   7      789.76     3994.90   2397.63 o 
   1   5   7    50789.72    54732.71   4038.96 o 
   3   5   7     3087.53     3766.71    387.53 o 
   5   5   7    12163.16    12315.50    408.57 o 
   7   5   7     6341.81     6872.88    705.40 o 
   9   5   7    16296.87    16980.00    604.79 o 
  11   5   7      918.50      508.92    338.48 o 
  13   5   7      164.26     -106.70    468.81 o 
 -14   6   7      862.34      756.06    508.24 o 
 -12   6   7     7811.36     8252.72    859.98 o 
 -10   6   7      357.32      308.14    386.97 o 
  -8   6   7    26014.22    25211.33   1017.49 o 
  -6   6   7       59.89     -105.38    291.08 o 
  -4   6   7    20808.35    21706.55   3760.90 o 
  -2   6   7    11814.22    13565.11   2165.45 o 
   0   6   7    25289.22    28112.53   3851.94 o 
   2   6   7    15936.58    17124.27   1674.26 o 
   4   6   7     3884.12     4990.45    364.99 o 
   6   6   7    33643.65    33795.05   1509.11 o 
   8   6   7     2433.32     3197.74    352.72 o 
  10   6   7    20830.47    20696.84    676.99 o 
  12   6   7       13.97     -398.64    446.66 o 
 -13   7   7     5128.24     4612.18    617.43 o 
 -11   7   7     2274.29     3195.94    655.58 o 
  -9   7   7      321.11       93.99    392.21 o 
  -7   7   7    26623.19    26141.12   1646.46 o 
  -5   7   7     9306.19     9536.07    560.70 o 
  -3   7   7    12916.15    12887.83   1535.45 o 
  -1   7   7       20.86     2451.78    422.16 o 
   1   7   7    45720.91    47699.72  12607.11 o 
   3   7   7     3395.29     4223.88    474.64 o 
   5   7   7    12663.02    11400.19   1083.62 o 
   7   7   7     4336.57     6002.33    954.07 o 
   9   7   7    27201.47    26902.59   1097.44 o 
  11   7   7      163.40      253.12    488.10 o 
 -12   8   7      426.73      -49.88    466.40 o 
 -10   8   7      506.55      576.88    447.66 o 
  -8   8   7     3629.95     4448.15    493.58 o 
  -6   8   7     2593.71     2477.87    446.23 o 
  -4   8   7      569.91      793.30    360.67 o 
  -2   8   7      195.22      240.77    340.09 o 
   0   8   7     4447.67     5189.53   1514.93 o 
   2   8   7      125.95      -42.48    475.72 o 
   4   8   7     3091.63     3050.30    487.06 o 
   6   8   7        8.63      189.43    411.99 o 
   8   8   7     5678.12     6424.64    822.69 o 
  10   8   7       66.19      506.72    510.67 o 
 -11   9   7     3033.81     2883.50    542.06 o 
  -9   9   7       46.24     -273.00    418.10 o 
  -7   9   7      353.84      -45.30    387.70 o 
  -5   9   7     6231.03     6307.42    567.69 o 
  -3   9   7     2630.40     2968.01    454.73 o 
  -1   9   7      980.38     1517.65    437.66 o 
   1   9   7      544.32      420.35    356.17 o 
   3   9   7    11272.17    12948.36   1246.63 o 
   5   9   7      827.64      757.66    718.86 o 
   7   9   7       58.18      -33.31    467.08 o 
   9   9   7     6157.78     6400.30    677.26 o 
  -8  10   7     3568.75     3693.35    514.48 o 
  -6  10   7     5116.78     4794.11    556.80 o 
  -4  10   7      926.83      840.84    391.89 o 
  -2  10   7      562.57      417.98    376.54 o 
   0  10   7     3782.28     5251.33   1480.13 o 
   2  10   7      637.30      536.61    401.22 o 
   4  10   7     2675.09     2467.40   1636.23 o 
   6  10   7       47.15     -232.40    444.40 o 
   8  10   7     4598.80     4554.05    911.53 o 
  -7  11   7     7299.59     6918.69    636.15 o 
  -5  11   7     7246.39     6298.83    603.24 o 
  -3  11   7     2894.46     3119.41    504.00 o 
  -1  11   7      590.47      536.86    464.04 o 
   1  11   7    17280.97    17570.25   2979.06 o 
   3  11   7     3996.65     3037.66   1860.38 o 
   5  11   7     3751.43     4281.97    584.67 o 
  -2  12   7     2509.96     2782.12   1081.04 o 
   0  12   7     8166.09     9044.57   2107.80 o 
   2  12   7     2836.41     3469.39    614.96 o 
 -14   0   8     1260.48     2175.67   1196.36 o 
 -12   0   8      129.52     -759.44    487.78 o 
 -10   0   8     2041.13     2831.15    647.42 o 
  -8   0   8      289.00      109.13    372.78 o 
  -6   0   8      399.57       75.07    334.39 o 
  -4   0   8     3264.97     4084.69    333.32 o 
  -2   0   8       52.56     -376.84    188.42 o 
   0   0   8      121.14      605.72    402.63 o 
   2   0   8      325.56     -545.21    394.65 o 
   4   0   8     3621.01     4499.97    313.94 o 
   6   0   8      389.34      416.73    420.55 o 
   8   0   8     5188.17     5649.09    567.25 o 
  10   0   8     1817.48     1780.21    375.88 o 
  12   0   8       52.80     -228.56    448.71 o 
  14   0   8      743.54     1844.93    857.14 o 
 -15   1   8     2355.98     3055.02    914.27 o 
 -13   1   8     1650.83     2113.71    544.93 o 
 -11   1   8      210.66      -17.36    334.16 o 
  -9   1   8     5574.54     6632.14    398.02 o 
  -7   1   8     5696.88     5826.45    382.11 o 
  -5   1   8      352.01      171.86    160.28 o 
  -3   1   8      638.14      210.27    170.11 o 
  -1   1   8     4168.81     4843.10    234.50 o 
   1   1   8     5841.04     6321.87    508.06 o 
   3   1   8     1210.29     1259.28    180.44 o 
   5   1   8     3385.35     3517.01    228.82 o 
   7   1   8    14209.31    12184.96    445.00 o 
   9   1   8     4293.37     4727.99    315.32 o 
  11   1   8      591.73       40.63    277.26 o 
  13   1   8       44.73      -97.76    421.29 o 
 -14   2   8        0.28      316.04    521.73 o 
 -12   2   8     5522.39     6800.78    677.14 o 
 -10   2   8     2982.35     3212.79    327.26 o 
  -8   2   8    21103.90    20183.67    521.26 o 
  -6   2   8     4604.47     4943.29    315.03 o 
  -4   2   8    10404.33    10495.92    368.60 o 
  -2   2   8    20072.92    20608.74    527.04 o 
   0   2   8     3119.08     4449.29    402.51 o 
   2   2   8    20993.77    19972.53    534.67 o 
   4   2   8      385.98      308.14    181.61 o 
   6   2   8    28300.87    26650.84    612.56 o 
   8   2   8     1207.38     1040.75    217.30 o 
  10   2   8    18110.62    16850.85    518.02 o 
  12   2   8     2331.30     2347.58    453.21 o 
  14   2   8     7370.68     7345.13    691.25 o 
 -13   3   8     9502.31     9819.96   1083.25 o 
 -11   3   8     8856.95     8648.37    503.80 o 
  -9   3   8      347.70      365.08    243.91 o 
  -7   3   8    51934.92    48323.62    982.82 o 
  -5   3   8     2246.21     2637.96    245.92 o 
  -3   3   8    33089.91    35133.55    883.98 o 
  -1   3   8    22592.33    34808.43    863.63 o 
   1   3   8   102968.59   101817.98   3716.85 o 
   3   3   8     7537.19     7207.59    314.58 o 
   5   3   8    21631.54    19589.59    597.62 o 
   7   3   8    29660.38    28219.37    986.37 o 
   9   3   8    19318.93    19817.71    604.20 o 
  11   3   8     4248.46     4989.48    431.49 o 
  13   3   8       14.03     -575.45    391.46 o 
 -14   4   8       96.56      796.61    707.63 o 
 -12   4   8     7427.27     7345.22    616.64 o 
 -10   4   8     5388.80     5270.68    399.03 o 
  -8   4   8    18163.07    17196.04    509.27 o 
  -6   4   8    14053.47    13353.84    429.03 o 
  -4   4   8    18179.59    17489.57    507.32 o 
  -2   4   8    30755.51    33736.29   1790.97 o 
   0   4   8    18935.57    19819.28    925.75 o 
   2   4   8    15811.95    15267.73    439.52 o 
   4   4   8     2132.63     2057.92    252.77 o 
   6   4   8    18521.02    18052.15    503.11 o 
   8   4   8        1.21       10.44    308.35 o 
  10   4   8    16652.54    15370.34    566.81 o 
  12   4   8      290.37       22.20    553.36 o 
 -13   5   8      247.07       -2.86    451.16 o 
 -11   5   8     1169.67     1115.59    474.03 o 
  -9   5   8     2202.65     2067.92    325.69 o 
  -7   5   8     6483.47     6004.34    478.89 o 
  -5   5   8     1725.57     1875.07    251.89 o 
  -3   5   8     3246.98     3596.86    272.73 o 
  -1   5   8     7117.47     7053.83    592.61 o 
   1   5   8     3522.81     3896.51    376.20 o 
   3   5   8      424.21      198.25    236.87 o 
   5   5   8       26.14     -209.67    235.32 o 
   7   5   8    11539.61    11506.66    495.83 o 
   9   5   8     8096.92     8313.71    531.30 o 
  11   5   8      176.87      217.29    454.35 o 
  13   5   8       20.81     -124.79    468.30 o 
 -12   6   8      284.93      833.62    501.35 o 
 -10   6   8      723.00      575.61    432.63 o 
  -8   6   8      850.89      573.26    347.07 o 
  -6   6   8      126.14     -141.01    296.98 o 
  -4   6   8     3172.72     3758.06    395.43 o 
  -2   6   8      636.22      394.91    310.63 o 
   0   6   8       36.03      -98.50    216.63 o 
   2   6   8      738.55      799.84    959.45 o 
   4   6   8       48.31       63.77    416.63 o 
   6   6   8      290.87      538.26    286.30 o 
   8   6   8       22.34      667.64    424.74 o 
  10   6   8       34.96      -63.48    429.77 o 
  12   6   8      488.45      511.78    505.46 o 
 -11   7   8       64.35      128.65    531.79 o 
  -9   7   8     2370.11     2378.46    504.31 o 
  -7   7   8     3914.44     4119.31    505.99 o 
  -5   7   8      360.69      122.31    396.36 o 
  -3   7   8      204.21       47.97    353.00 o 
  -1   7   8     3407.69     4766.93    700.65 o 
   1   7   8     5204.26     5791.07    802.69 o 
   3   7   8      354.35       60.91    370.77 o 
   5   7   8     1007.43      462.59    838.49 o 
   7   7   8     5677.85     6408.47    733.39 o 
   9   7   8     1270.08     1028.16    547.87 o 
  11   7   8       12.10     -427.19    526.37 o 
 -10   8   8     1024.29      856.06    466.67 o 
  -8   8   8    16323.14    15368.21    774.19 o 
  -6   8   8      530.99      181.30    413.61 o 
  -4   8   8     7095.69     7429.55    927.01 o 
  -2   8   8     6526.12     8154.57   1144.15 o 
   0   8   8     1913.38     2572.64    859.09 o 
   2   8   8    10099.74    11137.61   1390.52 o 
   4   8   8        4.11      296.01    406.61 o 
   6   8   8    12764.72    13329.85   1295.25 o 
   8   8   8      159.58      143.12    492.62 o 
  10   8   8     6572.44     7655.27    762.28 o 
  -9   9   8       12.24     -155.95    435.34 o 
  -7   9   8    20485.41    19264.49   1699.35 o 
  -5   9   8      584.12      515.13    427.33 o 
  -3   9   8    16068.60    15531.19    832.77 o 
  -1   9   8     5747.70     9009.96   1089.48 o 
   1   9   8    38450.82    39967.52   6912.69 o 
   3   9   8     1642.79     1686.08    477.71 o 
   5   9   8     4799.00     4975.15    887.93 o 
   7   9   8    20948.04    20225.13   1208.38 o 
  -6  10   8     4549.52     4397.72    581.35 o 
  -4  10   8     5052.61     5381.11    596.31 o 
  -2  10   8    12297.58    12638.09   1496.49 o 
   0  10   8     3890.55     5515.19    600.03 o 
   2  10   8    12200.90    11566.98   1237.95 o 
   4  10   8     2020.72     2038.09    512.66 o 
   6  10   8    11353.11    10988.75   1080.44 o 
  -3  11   8       21.37     -261.41    415.16 o 
  -1  11   8     2848.08     4521.63   1346.49 o 
   1  11   8     3778.79     4186.21   1120.35 o 
   3  11   8        4.27     -256.68    444.83 o 
 -12   0   9     4419.30     5179.79   1206.51 o 
 -10   0   9    14092.57    12908.04    838.17 o 
  -8   0   9    13320.81    12781.30    775.22 o 
  -6   0   9    21086.26    20119.98    899.52 o 
  -4   0   9     6805.20     6390.29    501.58 o 
  -2   0   9    22380.92    21640.63    869.69 o 
   0   0   9     1534.69     2034.60    565.38 o 
   2   0   9    17433.33    15962.45    603.06 o 
   4   0   9       39.86       -1.87    392.23 o 
   6   0   9    14528.69    13203.26    659.36 o 
   8   0   9      779.72      438.87    423.30 o 
  10   0   9    10873.16    10996.84    578.93 o 
  12   0   9     2040.92     1487.50   1187.21 o 
 -13   1   9     1906.06     2214.84   1063.74 o 
 -11   1   9     1718.70     1135.56   1090.48 o 
  -9   1   9     3784.79     3937.82    456.51 o 
  -7   1   9    15261.63    13371.93    532.28 o 
  -5   1   9      301.90       13.90    253.07 o 
  -3   1   9     1795.56     2542.42    265.58 o 
  -1   1   9    23315.93    24201.97    606.65 o 
   1   1   9    16505.48    15666.58    424.62 o 
   3   1   9     2727.95     2976.51    327.68 o 
   5   1   9      456.31      319.07    366.93 o 
   7   1   9    20337.01    18883.04    542.85 o 
   9   1   9     2696.83     2801.77    468.13 o 
  11   1   9     2829.74     2752.98    415.77 o 
  13   1   9     1231.15     1050.44    671.38 o 
 -12   2   9      740.71      966.01    581.95 o 
 -10   2   9     6038.67     6819.48    553.16 o 
  -8   2   9     1478.77     1528.90    324.50 o 
  -6   2   9     4349.67     5049.79    396.08 o 
  -4   2   9     8399.72     8820.08    362.00 o 
  -2   2   9     5444.47     6302.14    348.26 o 
   0   2   9    11818.82    11470.58    409.43 o 
   2   2   9     5671.91     5403.19    432.96 o 
   4   2   9    10142.52     9821.41    364.35 o 
   6   2   9     3536.60     3542.87    285.83 o 
   8   2   9     8547.19     8328.95    471.67 o 
  10   2   9      441.01     -148.34    388.50 o 
  12   2   9     4133.79     4184.25    687.68 o 
 -13   3   9     4053.66     5317.54   1111.03 o 
 -11   3   9      789.31      633.82    441.18 o 
  -9   3   9    22009.76    21317.78    622.89 o 
  -7   3   9      524.87      181.24    238.51 o 
  -5   3   9     1865.99     2383.27    267.54 o 
  -3   3   9     8837.25     9025.37    572.58 o 
  -1   3   9    16356.77    16105.06    524.86 o 
   1   3   9      518.41      354.31    238.99 o 
   3   3   9      496.96      491.91    302.16 o 
   5   3   9    24553.92    22574.32    678.77 o 
   7   3   9     9466.41     9586.49    567.76 o 
   9   3   9     5994.93     5883.72    431.81 o 
  11   3   9       84.94     -567.29    329.96 o 
 -12   4   9     1012.56     1663.14   1841.84 o 
 -10   4   9     2789.79     3094.33    470.91 o 
  -8   4   9     3122.17     3108.76    395.11 o 
  -6   4   9     3136.65     3575.07    292.31 o 
  -4   4   9     6857.78     7207.51    339.15 o 
  -2   4   9     2272.73     2261.94    274.31 o 
   0   4   9     5518.84     5939.93    613.49 o 
   2   4   9      100.67      378.28    580.92 o 
   4   4   9     7013.28     6253.10    326.87 o 
   6   4   9       69.73      217.92    248.68 o 
   8   4   9    11892.88    13143.45   1832.93 o 
  10   4   9       91.91      186.13    415.40 o 
  12   4   9     6183.82     5386.71    867.71 o 
 -11   5   9      942.82      510.62    471.88 o 
  -9   5   9     2003.80     2258.74    478.56 o 
  -7   5   9     7966.96     7857.65    554.00 o 
  -5   5   9       97.47     -375.23    382.89 o 
  -3   5   9      655.41      547.47    297.90 o 
  -1   5   9    19013.68    17581.86   1175.04 o 
   1   5   9     3871.74     4909.16    384.81 o 
   3   5   9     6297.36     7156.31    616.93 o 
   5   5   9      391.28      267.62    276.57 o 
   7   5   9    18773.48    19494.71    653.00 o 
   9   5   9     2836.50     2807.32    491.26 o 
  11   5   9     1165.98     1475.37    516.64 o 
 -10   6   9     6117.66     5525.72    611.68 o 
  -8   6   9     4458.87     4233.44    552.66 o 
  -6   6   9    17451.93    16566.72   1238.44 o 
  -4   6   9     2020.20     2633.68    410.23 o 
  -2   6   9    26378.35    27057.22   2459.59 o 
   0   6   9     1340.37     2316.29    306.81 o 
   2   6   9    18162.65    18867.43   1014.59 o 
   4   6   9      161.29      268.15    271.60 o 
   6   6   9    11515.16    12578.66    823.58 o 
   8   6   9     1500.30     1611.81    477.22 o 
  10   6   9    10254.44    11889.22    750.88 o 
  -9   7   9     3094.75     2311.62    514.95 o 
  -7   7   9    21314.92    18969.29   2073.50 o 
  -5   7   9        6.02      -45.37    410.16 o 
  -3   7   9     5212.22     5278.06    595.89 o 
  -1   7   9     9184.80    10230.63   2325.32 o 
   1   7   9    13379.37    12495.52   1463.80 o 
   3   7   9     1176.81      812.48    853.79 o 
   5   7   9      124.55     -567.86    662.64 o 
   7   7   9    13138.02    11756.95   1255.24 o 
   9   7   9     2320.64     2154.45    807.71 o 
  -8   8   9       50.31     -439.85    435.80 o 
  -6   8   9     2251.64     2880.72    539.59 o 
  -4   8   9     3510.11     4118.30    687.66 o 
  -2   8   9     2850.61     3980.33    641.30 o 
   0   8   9     7617.62     9087.60   1746.49 o 
   2   8   9     4237.57     5670.02   1528.78 o 
   4   8   9     5224.72     6586.43   2619.34 o 
   6   8   9     2500.80     2383.73    593.82 o 
   8   8   9     3294.44     3253.79    676.38 o 
  -5   9   9     4698.22     5369.50    661.56 o 
  -3   9   9     4561.12     4374.27    580.97 o 
  -1   9   9    12913.65    15475.72   2892.72 o 
   1   9   9      110.33     -211.12   1139.64 o 
   3   9   9      432.71      395.96    492.04 o 
   5   9   9    13097.76    13469.75   1331.30 o 
  -2  10   9      387.19      344.69    483.06 o 
   0  10   9     3301.35     5100.14   1449.19 o 
   2  10   9       65.10      865.76   2770.90 o 
 -12   0  10     8825.73    10671.14   2623.11 o 
 -10   0  10     6644.05     5934.01   2481.03 o 
  -8   0  10    14178.70    14745.01   1039.95 o 
  -6   0  10     2349.65     2003.19    607.28 o 
  -4   0  10    25183.71    22913.46   1240.02 o 
  -2   0  10      562.86    11891.65   2794.80 o 
   0   0  10    45031.41    40013.43   1544.07 o 
   2   0  10     2359.77     2494.55    472.87 o 
   4   0  10    38841.04    36489.39   1303.76 o 
   6   0  10     8599.03     8958.44    643.41 o 
   8   0  10    22319.12    19837.48   1234.68 o 
  10   0  10    10151.72     8304.00   1067.10 o 
 -11   1  10     3190.57     6015.59   2068.78 o 
  -9   1  10    16275.72    16029.20    863.55 o 
  -7   1  10      427.06       31.18    339.96 o 
  -5   1  10     4976.68     4810.15    535.84 o 
  -3   1  10    15603.64    15072.17    649.79 o 
  -1   1  10    25990.88    25361.48    686.51 o 
   1   1  10     3560.61     4376.01    362.44 o 
   3   1  10      593.92      752.26    264.59 o 
   5   1  10    30679.90    27704.56    924.36 o 
   7   1  10     3769.61     4344.18    402.19 o 
   9   1  10     7969.16     8234.65    954.82 o 
  11   1  10      879.49      -34.60    755.73 o 
 -10   2  10      522.68     -241.51    479.12 o 
  -8   2  10     1934.88     1733.97    627.23 o 
  -6   2  10      840.61      523.55    319.40 o 
  -4   2  10     1775.50     1600.01    612.44 o 
  -2   2  10      220.36       82.34    243.17 o 
   0   2  10     1295.97     1480.42    252.09 o 
   2   2  10      636.54     1284.83    318.59 o 
   4   2  10      633.00      375.27    286.69 o 
   6   2  10        5.51      -98.70    259.21 o 
   8   2  10     4312.38     4828.84    714.32 o 
  10   2  10       66.30    -1061.33    530.66 o 
 -11   3  10       32.88      130.50   1001.85 o 
  -9   3  10     1703.58     1294.21    674.50 o 
  -7   3  10     6662.60     6101.45    637.49 o 
  -5   3  10     2965.98     2833.98    435.36 o 
  -3   3  10      169.46     -296.36    220.72 o 
  -1   3  10     1959.16     2622.24    294.25 o 
   1   3  10     4512.21     5552.72    349.89 o 
   3   3  10      360.45     -319.35    236.90 o 
   5   3  10       89.29     -218.01    248.79 o 
   7   3  10     5990.11     5801.99    550.64 o 
   9   3  10     4776.43     5059.24    688.16 o 
 -10   4  10     1330.09     1584.01    612.30 o 
  -8   4  10      400.15      137.21    682.67 o 
  -6   4  10     2175.38     1968.79    351.66 o 
  -4   4  10     1645.43     2284.72    477.42 o 
  -2   4  10     1416.27     1296.99    293.31 o 
   0   4  10     1589.55     1439.90    330.80 o 
   2   4  10     1377.64     1563.37    305.25 o 
   4   4  10      333.09       79.58    334.03 o 
   6   4  10        7.21     -320.68    573.54 o 
   8   4  10     2629.55     2365.34    578.73 o 
  10   4  10       24.05     -794.38    565.18 o 
  -9   5  10    18330.30    18303.74   1451.03 o 
  -7   5  10      403.36     -593.63    861.04 o 
  -5   5  10     5626.49     6703.73    890.19 o 
  -3   5  10     7521.47     7796.90    422.17 o 
  -1   5  10    22582.15    21265.13   1439.06 o 
   1   5  10     2570.43     3417.66    609.72 o 
   3   5  10     1113.15      905.23    356.43 o 
   5   5  10    22833.00    22762.94    850.24 o 
   7   5  10     4247.80     4649.13    539.87 o 
   9   5  10     3882.79     4453.92    918.30 o 
  -8   6  10    12778.83    12785.02   1606.54 o 
  -6   6  10     1394.12     1959.04    436.23 o 
  -4   6  10    20595.02    20221.03    949.16 o 
  -2   6  10       48.81     1735.61    429.61 o 
   0   6  10    28666.61    28675.90   2475.18 o 
   2   6  10      917.08     1544.22    432.26 o 
   4   6  10    20787.87    20631.38   1133.58 o 
   6   6  10     6162.12     7003.64   1091.64 o 
   8   6  10    14215.49    14207.63   1270.69 o 
  -7   7  10     1156.79     1488.39    525.63 o 
  -5   7  10      735.29      510.52    813.89 o 
  -3   7  10    12732.47    12860.25    964.41 o 
  -1   7  10     9116.10    10999.19   2017.79 o 
   1   7  10     3724.89     5567.96   3117.13 o 
   3   7  10       30.40      148.04    472.76 o 
   5   7  10    21707.45    19650.42   2085.46 o 
  -4   8  10     1411.31     1487.76    518.72 o 
  -2   8  10      113.08      472.58    490.81 o 
   0   8  10     2007.01     1862.11    520.30 o 
   2   8  10      110.74      569.53   2613.50 o 
   4   8  10     1284.37     1290.12    952.36 o 
  -8   0  11       42.09     -327.79   2455.84 o 
  -6   0  11     3917.55     4585.44   2463.11 o 
  -4   0  11     2039.24     4305.18   2462.59 o 
  -2   0  11     5073.71     6231.86    928.96 o 
   0   0  11     1707.68     1016.17    979.48 o 
   2   0  11      112.59      432.89    449.75 o 
   4   0  11     5950.84     7017.07    683.24 o 
   6   0  11     1414.74     1201.34   1170.26 o 
   8   0  11     1943.85     1579.49   1578.96 o 
  -9   1  11      477.94     -252.10   1670.68 o 
  -7   1  11       36.52     -720.23   1639.30 o 
  -5   1  11     3603.13     3614.19    892.71 o 
  -3   1  11     5742.34     6597.45    600.73 o 
  -1   1  11        0.79     -195.38    329.20 o 
   1   1  11       25.92      -45.29    414.61 o 
   3   1  11     8268.84     7227.38    425.38 o 
   5   1  11     4497.63     5160.47    504.79 o 
   7   1  11       61.70     -352.17    526.62 o 
  -8   2  11    11801.76    11227.31   1101.17 o 
  -6   2  11        0.44     -521.63    945.42 o 
  -4   2  11    10467.08    10319.33   1632.61 o 
  -2   2  11     3297.35     4711.73    772.38 o 
   0   2  11    13691.86    12844.76    516.34 o 
   2   2  11     3568.23     3884.67    467.95 o 
   4   2  11     5536.31     5953.65    642.27 o 
   6   2  11    10240.12     8878.74    839.63 o 
   8   2  11     5064.19     4334.28   1648.10 o 
  -9   3  11    15692.71    15674.96   1920.92 o 
  -7   3  11     3206.82     2835.70    699.45 o 
  -5   3  11     3375.82     3059.20    529.01 o 
  -3   3  11    32216.99    30322.43   1014.79 o 
  -1   3  11    13193.24    15859.35   1401.75 o 
   1   3  11    16642.94    17783.38    704.91 o 
   3   3  11      184.45     -150.90    499.15 o 
   5   3  11    32157.94    29348.59   1233.02 o 
   7   3  11       11.01    -1167.38    682.14 o 
  -8   4  11    11925.75    15197.33   4164.32 o 
  -6   4  11      592.45     -176.31   1070.83 o 
  -4   4  11    10144.14    10516.77    970.20 o 
  -2   4  11     4079.99     7467.14   1104.79 o 
   0   4  11    11265.56    11982.30    992.37 o 
   2   4  11     5087.62     5731.99    537.98 o 
   4   4  11     4368.10     5340.07    686.68 o 
   6   4  11    14849.73    13082.17    970.76 o 
  -7   5  11      162.70     -146.05    461.94 o 
  -5   5  11     4233.20     4867.36    533.76 o 
  -3   5  11     6382.33     7246.24    591.97 o 
  -1   5  11       12.23      227.08    652.60 o 
   1   5  11      320.59      572.43    702.44 o 
   3   5  11     5621.30     7085.59    724.53 o 
   5   5  11     5932.31     6056.45    748.29 o 
  -4   6  11      803.77      543.82    426.36 o 
  -2   6  11     3072.23     4347.14    534.93 o 
   0   6  11      392.84     1256.62    483.02 o 
   2   6  11        7.75     1196.31   1558.68 o 
   4   6  11     2268.52     2990.00    527.38 o 
  -1   7  11      145.35     -708.49    466.10 o 
   1   7  11      236.23      273.36   1117.56 o 
  -6   0  12      563.49     2871.16   2456.36 o 
  -4   0  12     5802.90     4746.22   2511.16 o 
  -2   0  12     4593.44     9296.33   2964.93 o 
   0   0  12    12713.39    15529.56   3222.85 o 
   2   0  12     1815.53     1847.40    817.40 o 
   4   0  12     2458.50     -611.43   2757.39 o 
  -5   1  12      568.17       83.80   1683.44 o 
  -3   1  12     9044.06     7789.72   1959.93 o 
  -1   1  12      117.48     -236.00   1863.76 o 
   1   1  12     1101.10     1509.53    733.36 o 
   3   1  12     5698.19     6242.81   1986.50 o 
   5   1  12     7242.78     6705.03    669.24 o 
  -4   2  12     2795.22     4308.61   1824.19 o 
  -2   2  12    11448.43    10230.53    948.59 o 
   0   2  12     1768.86     2362.47    524.92 o 
   2   2  12     3155.96     4964.70   1383.00 o 
   4   2  12     8754.93     8070.26   1796.76 o 
  -5   3  12    19342.61    17733.50   1979.45 o 
  -3   3  12     1391.64     2995.10    918.85 o 
  -1   3  12     8591.03     9106.60    974.18 o 
   1   3  12     4056.24     5714.46    843.02 o 
   3   3  12    23430.45    21965.34   1699.06 o 
  -2   4  12     7454.64    10145.34   2235.16 o 
   0   4  12     1989.69     3550.15   1055.56 o 
   2   4  12     2963.37     3185.27   1031.96 o 
                                                 
